# Supplementary material for: Molecular Mechanisms of Fiber Differential Development between G. barbadense and G. hirsutum Revealed by Genetical Genomics
Source: PLoS One. 2012 Jan 11;7(1):e30056. doi: 10.1371/journal.pone.0030056 (PMC3256209; doi:10.1371/journal.pone.0030056)
Supplement: Table S1 — List of all differentially expressed genes at 10 and 25 DPA. (XLS) [file pone.0030056.s003.xls]

## Sheet: 10DPA
Array ID	M	A	t	P.Value	B	GPL8569	Spot	EST_ID	GB_ACC	Gene_Info	Go terms
28k_153_G08_CE	4.26482	10.0516	14.6907	0.00149493	7.52447	28k_153_G08	384P39_D_15	cot_FH_G01	DT052841	GASA1 (GAST1 PROTEIN HOMOLOG 1)[Arabidopsis thaliana]	P:defense response; C:cell wall; C:extracellular region
28k_047_B08_CE	3.54929	8.01786	10.6592	0.00368898	5.40796	28k_047_B08	384P12_I_16	UFL_214_10.T3	ES810016	ATCHS/CHS/TT4 (CHALCONE SYNTHASE); naringenin-chalcone synthase[Arabidopsis thaliana]	F:acyltransferase activity; F:naringenin-chalcone synthase activity; P:flavonoid biosynthetic process
28k_110_B01_CE	3.27444	7.53327	12.0091	0.00368898	6.23167	28k_110_B01	384P28_E_02	UFL_465_89.T3	ES830828	Probable carbohydrate esterase	F:hydrolase activity
28k_208_A09_CE	3.93732	9.35378	11.2028	0.00368898	5.75603	28k_208_A09	384P52_M_17	151C08.DAT	DR456371	PGIP1 (POLYGALACTURONASE INHIBITING PROTEIN 1); protein binding[Arabidopsis thaliana]	F:protein binding
28k_067_F09_CE	3.33403	9.498	10.8542	0.00368898	5.53549	28k_067_F09	384P17_K_18	UFL_293_19.T3	ES813519	similar to unknown protein (TAIR:AT1G52270.1); similar to unnamed protein product [Vitis vinifera] (GB:CAO69747.1)	C:mitochondrion
28k_156_E03_CE	3.26201	11.1843	11.0477	0.00368898	5.65905	28k_156_E03	384P39_O_05	cot_CY_H06	DT048293	No Hits
28k_072_B10_CE	-3.56138	9.45645	-10.593	0.00368898	5.36396	28k_072_B10	384P18_M_20	UFL_308_53.T3	ES816644	No Hits
28k_079_H10_CE	3.481	9.39339	10.3966	0.00378721	5.23132	28k_079_H10	384P20_L_20	UFL_340_42.T3	ES819585	ATCHS/CHS/TT4 (CHALCONE SYNTHASE); naringenin-chalcone synthase[Arabidopsis thaliana]	F:acyltransferase activity; F:naringenin-chalcone synthase activity; P:flavonoid biosynthetic process
28k_285_E03_CE	-3.42888	12.8304	-9.86265	0.00526921	4.85378	28k_285_E03	384P72_C_05	E08_F-24_065	EY196439	disease resistance-responsive protein-related / dirigent protein-related[Arabidopsis thaliana]	P:lignan biosynthetic process
28k_096_H08_CE	-2.95633	10.2544	-9.56537	0.00558234	4.63237	28k_096_H08	384P24_P_16	UFL_641_86.T3	ES806789	HCT | transferase family protein	F:transferase activity, transferring acyl groups other than amino-acyl groups
28k_013_A02_CE	3.53391	11.0328	9.59716	0.00558234	4.65645	28k_013_A02	384P04_A_03	UFL_056_38.T3	ES839632	chalcone synthase [Gossypium hirsutum]
28k_211_E12_CE	3.74846	9.17661	9.36611	0.00577523	4.47925	28k_211_E12	384P53_K_23	163G02.DAT	DR456705	oxidoreductase-like protein [Arabidopsis thaliana]	P:metabolic process; F:oxidoreductase activity; C:mitochondrion; F:binding
28k_050_G07_CE	-3.38353	8.54252	-9.3393	0.00577523	4.45835	28k_050_G07	384P13_H_13	UFL_228_10.T3	ES813448	PREDICTED: hypothetical protein [Vitis vinifera]	C:mitochondrion
28k_213_G04_CE	2.76203	10.2987	9.2232	0.00595534	4.36701	28k_213_G04	384P54_D_07	172B11.DAT	DR456913	trypsin and protease inhibitor family protein / Kunitz family protein[Arabidopsis thaliana]	F:endopeptidase inhibitor activity
28k_144_G06_CE	-2.89144	11.4337	-9.11698	0.00612358	4.28225	28k_144_G06	384P36_P_11	UFL_570_28.T3	ES798037	ATLTL1/LTL1 (LI-TOLERANT LIPASE 1); carboxylesterase[Arabidopsis thaliana]	P:hyperosmotic salinity response; P:lipid metabolic process; F:hydrolase activity, acting on ester bonds; P:response to lithium ion; C:cytoplasmic membrane-bounded vesicle; P:response to salicylic acid stimulus
28k_167_G05_CE	2.64327	9.10949	8.89228	0.00672493	4.09913	28k_167_G05	384P42_L_09	010H01.DAT	DR452544	oxidoreductase family protein[Arabidopsis thaliana]	P:oxidation reduction; F:glyoxylate reductase activity; F:NAD or NADH binding
28k_221_F10_CE	-2.94855	10.1734	-8.88065	0.00672493	4.0895	28k_221_F10	384P56_C_20	200A07.DAT	DR457668	17.6 kDa class I small heat shock protein (HSP17.6B-CI)[Arabidopsis thaliana]	C:cytoplasm; P:response to stress
28k_111_B07_CE	-2.45598	12.1602	-8.74827	0.0071945	3.97896	28k_111_B07	384P28_I_14	UFL_652_21.T3	ES850549	pectinesterase family protein[Arabidopsis thaliana]	F:pectinesterase activity
28k_114_B05_CE	3.15627	9.43915	8.64268	0.00750918	3.88942	28k_114_B05	384P29_E_10	UFL_478_23.T3	ES800788	(S)-2-hydroxy-acid oxidase, peroxisomal, putative / glycolate oxidase, putative / short chain alpha-hydroxy acid oxidase, putative[Arabidopsis thaliana]	P:oxidation reduction; F:(S)-2-hydroxy-acid oxidase activity; F:electron carrier activity; F:FMN binding
28k_152_C03_CE	2.90609	8.57601	8.593	0.00750918	3.84688	28k_152_C03	384P38_N_05	UFL_592_76.T3	ES802125	No Hits
28k_072_G11_CE	2.49896	10.09	8.43626	0.00797167	3.71084	28k_072_G11	384P18_P_21	UFL_310_04.T3	ES808469	leucine-rich repeat transmembrane protein kinase, putative[Arabidopsis thaliana]	P:protein amino acid phosphorylation; C:plant-type cell wall; F:oxidoreductase activity; F:ATP binding; F:protein serine/threonine kinase activity; P:transmembrane receptor protein tyrosine kinase signaling pathway
28k_066_G11_CE	3.44831	9.05021	8.43285	0.00797167	3.70785	28k_066_G11	384P17_H_21	UFL_289_96.T3	ES811354	Chalcone synthase [Vitis vinifera]
28k_223_E03_CE	3.32499	8.70916	8.36383	0.00815804	3.64704	28k_223_E03	384P56_K_05	207F12.DAT	DR457841	auxin-responsive protein, putative[Arabidopsis thaliana]	C:cytoplasmic membrane-bounded vesicle; C:plasma membrane
28k_302_B08_CE	-2.48104	11.2264	-8.31763	0.00818181	3.60603	28k_302_B08	384P76_E_16	036E12.DAT	DR453335	predicted protein [Populus trichocarpa]
28k_087_H01_CE	2.31186	9.30925	8.19594	0.00827549	3.49683	28k_087_H01	384P22_L_02	UFL_637_55.T3	ES807144	binding[Arabidopsis thaliana]
28k_144_D04_CE	2.6922	7.43079	8.18306	0.00827549	3.48516	28k_144_D04	384P36_N_08	UFL_567_88.T3	ES803522	ATP binding/protein binding/transmembrane receptor
28k_251_D07_CE	-2.55685	10.1683	-8.15112	0.00827549	3.45617	28k_251_D07	384P63_J_14	sg055F05.DAT	DR461155	SPL5 (SQUAMOSA PROMOTER BINDING PROTEIN-LIKE 5); DNA binding / transcription factor[Arabidopsis thaliana]	C:nucleus; F:DNA binding
28k_100_D02_CE	2.46241	9.2398	8.2013	0.00827549	3.50167	28k_100_D02	384P25_N_04	UFL_429_24.T3	ES825481	naphthoate synthase, putative / dihydroxynaphthoic acid synthetase, putative / DHNA synthetase, putative[Arabidopsis thaliana]	P:menaquinone biosynthetic process; F:naphthoate synthase activity; C:peroxisome; C:mitochondrion
28k_192_B05_CE	4.78987	8.62908	8.05488	0.00880307	3.36806	28k_192_B05	384P48_M_10	089D06.DAT	DR454853	PGIP1 (POLYGALACTURONASE INHIBITING PROTEIN 1); protein binding[Arabidopsis thaliana]	F:protein binding
28k_174_B01_CE	3.5426	8.33764	7.99854	0.00900998	3.31598	28k_174_B01	384P44_E_02	260C09.DAT	DR459228	(S)-2-hydroxy-acid oxidase, peroxisomal, putative / glycolate oxidase, putative / short chain alpha-hydroxy acid oxidase, putative[Arabidopsis thaliana]	P:oxidation reduction; F:(S)-2-hydroxy-acid oxidase activity; F:electron carrier activity; F:FMN binding
28k_169_G07_CE	2.14956	12.3436	7.9311	0.00904855	3.25312	28k_169_G07	384P43_D_13	017B02.DAT	DR452732	GAD (Glutamate decarboxylase 1); calmodulin binding[Arabidopsis thaliana]	F:pyridoxal phosphate binding; P:glutamate metabolic process; F:glutamate decarboxylase activity
28k_172_A10_CE	-2.96605	10.2125	-7.95239	0.00904855	3.27302	28k_172_A10	384P43_M_19	023G11.DAT	DR452949	NADH dehydrogenase subunit 1
28k_280_D08_CE	-2.5638	10.1506	-7.83368	0.00952658	3.16134	28k_280_D08	384P70_N_16	sg160F02.DAT	DR463909	ATLTL1/LTL1 (LI-TOLERANT LIPASE 1); carboxylesterase[Arabidopsis thaliana]	F:hydrolase activity, acting on ester bonds; C:cytoplasmic membrane-bounded vesicle; P:lipid metabolic process
28k_241_B08_CE	2.16941	12.0584	7.82215	0.00952658	3.1504	28k_241_B08	384P61_A_16	sg026A03.DAT	DR460181	No Hits
28k_257_D01_CE	2.19069	11.6499	7.68948	0.0100511	3.02333	28k_257_D01	384P65_B_02	sg073E09.DAT	DR461714	ATCHS/CHS/TT4 (CHALCONE SYNTHASE); naringenin-chalcone synthase[Arabidopsis thaliana]	F:acyltransferase activity; F:naringenin-chalcone synthase activity; P:flavonoid biosynthetic process
28k_231_B03_CE	4.23922	9.77009	7.73412	0.0100511	3.06634	28k_231_B03	384P58_I_06	235E10.DAT	DR458567	ATCHS/CHS/TT4 (CHALCONE SYNTHASE); naringenin-chalcone synthase[Arabidopsis thaliana]	F:acyltransferase activity; F:naringenin-chalcone synthase activity; P:flavonoid biosynthetic process
28k_194_A08_CE	2.31883	9.22344	7.69842	0.0100511	3.03196	28k_194_A08	384P49_E_15	096G01.DAT	DR455035	No Hits
28k_181_E05_CE	2.16294	9.67956	7.58974	0.0108705	2.92634	28k_181_E05	384P46_C_09	053G03.DAT	DR453841	similar to unknown protein (TAIR:AT2G36410.2); similar to unnamed protein product [Vitis vinifera] (GB:CAO16676.1); contains InterPro domain Protein of unknown function DUF662 (InterPro:IPR007033)	P:biological_process; C:cellular_component
28k_072_B06_CE	2.9546	8.17349	7.5269	0.0113225	2.86459	28k_072_B06	384P18_M_12	UFL_629_20.T3	ES806452	No Hits
28k_033_H06_CE	2.63517	8.26757	7.43096	0.0122332	2.76931	28k_033_H06	384P09_D_12	UFL_161_44.T3	ES816803	putative protein phosphatase 2C [Arabidopsis thaliana]	F:phosphoprotein phosphatase activity; P:response to stress; P:response to fungus
28k_183_D02_CE	2.73449	9.72621	7.33486	0.0132406	2.67268	28k_183_D02	384P46_J_04	059H03.DAT	DR454016	predicted protein [Populus trichocarpa]	P:response to biotic stimulus; P:defense response
28k_196_E03_CE	2.08982	10.1977	7.2881	0.0136001	2.62522	28k_196_E03	384P49_O_05	105G01.DAT	DR455269	No Hits
28k_189_C03_CE	2.39118	8.41152	7.24757	0.0138857	2.58384	28k_189_C03	384P48_B_05	079E05.DAT	DR454576	No Hits
28k_110_D08_CE	2.21632	8.95376	7.15411	0.0149761	2.48759	28k_110_D08	384P28_F_16	UFL_650_62.T3	ES804829	TET2 (TETRASPANIN2)[Arabidopsis thaliana]	C:cytoplasmic membrane-bounded vesicle; C:integral to membrane
28k_158_B09_CE	-2.06557	13.3483	-7.13765	0.0149761	2.47052	28k_158_B09	384P40_E_18	COT_FM_H12	DT053253	Aflatoxin biosynthesis regulatory protein [Aspergillus parasiticus]
28k_198_A09_CE	2.47503	9.64366	7.1178	0.0149765	2.44988	28k_198_A09	384P50_E_17	111D04.DAT	DR455418	No Hits
28k_086_G07_CE	2.27674	10.3444	7.09081	0.0151041	2.42174	28k_086_G07	384P22_H_13	UFL_370_16	ES830491	unnamed protein product [Arabidopsis thaliana]	P:biological_process
28k_179_D02_CE	-2.37299	11.5951	-7.01392	0.0161162	2.34099	28k_179_D02	384P45_J_04	031F03.DAT	DR453191	pectinesterase family protein[Arabidopsis thaliana]	F:pectinesterase activity; P:cell wall modification; C:extracellular region; F:aspartyl esterase activity; C:cell wall; F:enzyme inhibitor activity
28k_163_E10_CE	1.9706	11.992	6.98276	0.0163496	2.30805	28k_163_E10	384P41_K_19	BC_011_59	EY198067	similar to unknown protein (TAIR:AT3G11600.1); similar to unnamed protein product [Vitis vinifera] (GB:CAO15841.1)	P:biological_process
28k_069_F07_CE	2.0588	11.6257	6.85489	0.0183639	2.17141	28k_069_F07	384P18_C_14	UFL_299_15.T3	ES815808	No Hits
28k_107_A11_CE	2.28843	11.1859	6.84492	0.0183639	2.16067	28k_107_A11	384P27_I_21	UFL_454_05	ES823014	No Hits
28k_201_H05_CE	-1.89751	10.1523	-6.82317	0.018464	2.13717	28k_201_H05	384P51_D_10	119B04.DAT	DR455602	ATHSP22.0 (Arabidopsis thaliana heat shock protein 22.0)[Arabidopsis thaliana]	C:endoplasmic reticulum lumen; P:response to stress; C:endoplasmic reticulum
28k_222_G04_CE	3.44979	8.81643	6.77068	0.0188834	2.08018	28k_222_G04	384P56_H_07	204F01.DAT	DR457770	glycosyl hydrolase family 17 protein[Arabidopsis thaliana]	C:anchored to membrane; F:hydrolase activity, hydrolyzing O-glycosyl compounds; P:carbohydrate metabolic process; F:cation binding
28k_155_F12_CE	-2.71629	10.0515	-6.78006	0.0188834	2.0904	28k_155_F12	384P39_K_24	COT_CU_D05	DT047949	No Hits
28k_282_A07_CE	2.29223	13.4092	6.71038	0.0192551	2.01423	28k_282_A07	384P71_E_13	BC_002_62	EY197304	ATCHS/CHS/TT4 (CHALCONE SYNTHASE); naringenin-chalcone synthase[Arabidopsis thaliana]	F:acyltransferase activity; F:naringenin-chalcone synthase activity; P:flavonoid biosynthetic process
28k_135_D09_CE	2.39612	11.21	6.69456	0.0192551	1.99684	28k_135_D09	384P34_J_18	UFL_540_55.T3	ES795188	ATCHS/CHS/TT4 (CHALCONE SYNTHASE); naringenin-chalcone synthase[Arabidopsis thaliana]	F:acyltransferase activity; F:naringenin-chalcone synthase activity; P:flavonoid biosynthetic process
28k_252_B10_CE	2.59892	8.43113	6.67938	0.0192551	1.98013	28k_252_B10	384P63_M_20	sg015G03.DAT	DR459880	SKS4 (SKU5 Similar 4); copper ion binding / oxidoreductase[Arabidopsis thaliana]	C:membrane; C:cytoplasmic membrane-bounded vesicle; C:plant-type cell wall; F:L-ascorbate oxidase activity; P:oxidation reduction
28k_287_E08_CE	2.28689	8.13973	6.66805	0.0192551	1.96762	28k_287_E08	384P72_K_15	F11_P5_092	EY196895	ATPUP3 (Arabidopsis thaliana purine permease 3); purine transmembrane transporter[Arabidopsis thaliana]	C:integral to membrane; P:cellular response to phosphate starvation
28k_181_G05_CE	2.08453	10.6422	6.66271	0.0192551	1.96173	28k_181_G05	384P46_D_09	054E09.DAT	DR453865	chromatin remodeling complex subunit [Populus trichocarpa]	F:helicase activity; F:ATP binding; F:transferase activity; F:DNA binding
28k_211_C10_CE	-1.96026	10.2556	-6.71583	0.0192551	2.02022	28k_211_C10	384P53_J_19	162F04.DAT	DR456680	hypothetical protein OsI_12930 [Oryza sativa Indica Group]
28k_232_D07_CE	2.55307	8.84526	6.60579	0.0202395	1.89861	28k_232_D07	384P58_N_14	240D02.DAT	DR458690	leucine-rich repeat family protein / protein kinase family protein[Arabidopsis thaliana]	P:protein amino acid phosphorylation; F:protein tyrosine kinase activity; F:ATP binding
28k_081_E01_CE	2.21742	8.56711	6.54795	0.0213115	1.83398	28k_081_E01	384P21_C_01	UFL_346_65.T3	ES821094	No Hits
28k_212_C05_CE	-2.4764	10.5755	-6.50738	0.0220011	1.78836	28k_212_C05	384P53_N_09	166G01.DAT	DR456770	HCT | transferase family protein[Arabidopsis thaliana]	F:shikimate O-hydroxycinnamoyltransferase activity
28k_202_D11_CE	-1.89439	13.391	-6.47646	0.0224648	1.75343	28k_202_D11	384P51_F_22	122E07.DAT	DR455682	FLA9[Arabidopsis thaliana]	C:plant-type cell wall; C:anchored to plasma membrane
28k_094_D04_CE	2.33172	8.69319	6.43529	0.023228	1.70671	28k_094_D04	384P24_F_08	UFL_402_71.T3	ES821399	PREDICTED: hypothetical protein [Vitis vinifera]	F:heparin binding; F:cysteine-type endopeptidase inhibitor activity; C:extracellular region
28k_294_A01_CE	2.29409	10.5277	6.40299	0.0237745	1.66988	28k_294_A01	384P74_E_01	H09_P-28_078	EY196544	AAP3 (amino acid permease 3); amino acid transmembrane transporter[Arabidopsis thaliana]	C:integral to membrane
28k_246_G03_CE	2.14621	12.7208	6.37092	0.0239783	1.63315	28k_246_G03	384P62_H_05	sg040H03.DAT	DR460711	phosphatidylinositol 3- and 4-kinase family protein / ubiquitin family protein[Arabidopsis thaliana]	C:cellular_component
28k_282_G02_CE	3.22409	9.50614	6.37888	0.0239783	1.64228	28k_282_G02	384P71_H_03	A10_F9_071	EY196298	No Hits
28k_132_C06_CE	3.47285	11.0513	6.3485	0.0242754	1.60738	28k_132_C06	384P33_N_11	UFL_530_67.T3	ES791441	ATCHS/CHS/TT4 (CHALCONE SYNTHASE); naringenin-chalcone synthase[Arabidopsis thaliana]	F:acyltransferase activity; F:naringenin-chalcone synthase activity; P:flavonoid biosynthetic process
28k_288_D08_CE	2.2976	11.3851	6.31945	0.0247799	1.57388	28k_288_D08	384P72_N_16	BC_005_74	EY197582	invertase/pectin methylesterase inhibitor family protein[Arabidopsis thaliana]	F:enzyme inhibitor activity; P:biological_process; C:extracellular region; F:pectinesterase activity
28k_127_D03_CE	2.32061	11.8128	6.25689	0.0262485	1.50131	28k_127_D03	384P32_J_06	UFL_515_64.T3	ES793278	ATCHS/CHS/TT4 (CHALCONE SYNTHASE); naringenin-chalcone synthase[Arabidopsis thaliana]	F:acyltransferase activity; F:naringenin-chalcone synthase activity; P:flavonoid biosynthetic process
28k_230_C08_CE	2.58613	9.98032	6.23378	0.0262485	1.47436	28k_230_C08	384P58_F_15	232G08.DAT	DR458489	BURP domain-containing protein / polygalacturonase, putative[Arabidopsis thaliana]	P:cellular cell wall organization; C:apoplast; C:cell wall; P:ripening
28k_193_B06_CE	2.10548	10.0101	6.21059	0.0262485	1.44723	28k_193_B06	384P49_A_12	092H07.DAT	DR454950	nucellin protein, putative[Arabidopsis thaliana]	P:proteolysis; F:hydrolase activity; F:peptidase activity
28k_236_G07_CE	1.85035	12.9301	6.22064	0.0262485	1.45899	28k_236_G07	384P59_P_13	256C01.DAT	DR459103	unknown [Populus trichocarpa]	P:response to water; P:response to stress
28k_117_H01_CE	-2.66913	8.58336	-6.20416	0.0262485	1.43969	28k_117_H01	384P30_D_02	UFL_661_87.T3	ES850138	predicted protein [Populus trichocarpa]	F:ATP binding; P:apoptosis; P:defense response; F:hydrolase activity; F:nucleoside-triphosphatase activity; F:protein binding; F:phosphoprotein phosphatase activity
28k_088_F03_CE	3.02948	8.46473	6.23939	0.0262485	1.48091	28k_088_F03	384P22_O_06	UFL_378_40.T3	ES826242	No Hits
28k_188_H09_CE	1.72624	10.9683	6.17984	0.026689	1.41112	28k_188_H09	384P47_P_18	078D03.DAT	DR454546	No Hits
28k_093_F01_CE	1.66449	10.5286	6.15719	0.0270876	1.38445	28k_093_F01	384P24_C_02	UFL_400_01.T3	ES823449	transferase family protein[Arabidopsis thaliana]	F:anthranilate N-benzoyltransferase activity
28k_178_G11_CE	1.64542	8.66635	6.13025	0.0275095	1.3526	28k_178_G11	384P45_H_21	044H01.DAT	DR453585	phosphate-responsive protein, putative (EXO)[Arabidopsis thaliana]
28k_246_H04_CE	-1.82747	11.623	-6.124	0.0275095	1.34521	28k_246_H04	384P62_H_08	sg041D06.DAT	DR460724	Os12g0525300 [Oryza sativa (japonica cultivar-group)]	C:mitochondrion
28k_164_E12_CE	1.89056	11.7449	6.093	0.0276214	1.3084	28k_164_E12	384P41_O_23	BC_012_61	EY198133	ATC4H/C4H/CYP73A5 (CINNAMATE 4-HYDROXYLASE, CINNAMATE-4-HYDROXYLASE); trans-cinnamate 4-monooxygenase[Arabidopsis thaliana]	F:heme binding; F:trans-cinnamate 4-monooxygenase activity; P:oxidation reduction; F:electron carrier activity
28k_086_B10_CE	-1.75332	12.9999	-6.10551	0.0276214	1.32328	28k_086_B10	384P22_E_20	UFL_367_28.T3	ES833403	similar to unknown protein (TAIR:AT1G25480.1); similar to unknown protein (TAIR:AT2G17470.1); similar to unnamed protein product [Vitis vinifera] (GB:CAO42118.1); contains InterPro domain Protein of unknown function UPF0005 (InterPro:IPR006214)	F:molecular_function; P:biological_process
28k_146_D10_CE	2.17635	11.6433	6.08114	0.0276214	1.29429	28k_146_D10	384P37_F_20	UFL_575_24.T3	ES793523	ATCHS/CHS/TT4 (CHALCONE SYNTHASE); naringenin-chalcone synthase[Arabidopsis thaliana]	F:acyltransferase activity; F:naringenin-chalcone synthase activity; P:flavonoid biosynthetic process
28k_213_D06_CE	2.70816	8.4139	6.08236	0.0276214	1.29573	28k_213_D06	384P54_B_12	171A01.DAT	DR456879	short-chain dehydrogenase/reductase (SDR) family protein[Arabidopsis thaliana]	P:oxidation reduction; F:prostaglandin-E2 9-reductase activity; F:binding
28k_284_A04_CE	1.86245	10.3023	6.06615	0.0276825	1.27641	28k_284_A04	384P71_M_07	BC_003_12	EY197346	AOX2 (alternative oxidase 2); alternative oxidase[Arabidopsis thaliana]	C:mitochondrial inner membrane; F:oxidoreductase activity; P:respiratory gaseous exchange; C:respiratory chain; F:iron ion binding; P:transport; C:integral to membrane; P:electron transport chain
28k_076_B03_CE	2.75765	8.00683	6.04638	0.0276825	1.25279	28k_076_B03	384P19_M_06	UFL_324_29.T3	ES820452	trypsin and protease inhibitor family protein / Kunitz family protein[Arabidopsis thaliana]	F:endopeptidase inhibitor activity
28k_240_E03_CE	2.45003	11.6114	6.04202	0.0276825	1.24756	28k_240_E03	384P60_O_05	sg024B04.DAT	DR460119	At2g27385 [Arabidopsis thaliana]	C:anchored to membrane
28k_130_E01_CE	2.28335	12.3613	6.04033	0.0276825	1.24554	28k_130_E01	384P33_G_01	UFL_525_16.T3	ES799964	similar to unknown protein (TAIR:AT2G36680.1); similar to unnamed protein product [Vitis vinifera] (GB:CAO62968.1); contains InterPro domain Modifier of rudimentary, Modr (InterPro:IPR009851)
28k_049_B08_CE	1.91674	9.5264	6.0327	0.0276825	1.2364	28k_049_B08	384P13_A_16	UFL_221_22	ES817086	No Hits
28k_053_H01_CE	2.82521	7.85494	6.0046	0.0278842	1.20265	28k_053_H01	384P14_D_02	UFL_240_46.T3	ES812383	GDSL-motif lipase, putative[Arabidopsis thaliana]	F:hydrolase activity, acting on ester bonds
28k_142_D03_CE	2.14052	8.58321	6.00697	0.0278842	1.2055	28k_142_D03	384P36_F_06	UFL_561_85.T3	ES796039	GASA-like protein [Gossypium hirsutum]
28k_198_H05_CE	1.63009	9.67053	6.00023	0.0278842	1.19739	28k_198_H05	384P50_H_10	115B06.DAT	DR455498	No Hits
28k_085_B03_CE	1.87983	10.2295	5.97722	0.028388	1.16965	28k_085_B03	384P22_A_06	UFL_362_95.T3	ES825050	No Hits
28k_041_D07_CE	1.84161	9.53368	5.95749	0.0284849	1.1458	28k_041_D07	384P11_B_14	UFL_192_61.T3	ES816096	chloroplast-encoded ribosomal protein S18 [Arabidopsis thaliana]	C:ribosome; F:structural constituent of ribosome; C:chloroplast; P:translation
28k_184_C12_CE	1.96651	8.67732	5.95966	0.0284849	1.14843	28k_184_C12	384P46_N_23	063C03.DAT	DR454109	predicted protein [Populus trichocarpa]	P:response to stimulus
28k_185_C08_CE	-1.96177	11.8429	-5.948	0.0285253	1.13431	28k_185_C08	384P47_B_15	047C03.DAT	DR453652	ATGPAT3/GPAT3 (GLYCEROL-3-PHOSPHATE ACYLTRANSFERASE 3); acyltransferase[Arabidopsis thaliana]	C:membrane; C:mitochondrion; F:transferase activity
28k_211_B08_CE	1.75042	11.2031	5.93815	0.0285824	1.12236	28k_211_B08	384P53_I_16	162B02.DAT	DR456666	No Hits
28k_235_E11_CE	-1.68725	10.8208	-5.91949	0.0286691	1.09969	28k_235_E11	384P59_K_21	252A04.DAT	DR458987	disease resistance protein-related / LRR protein-related[Arabidopsis thaliana]	P:signal transduction; F:protein binding
28k_012_E12_CE	2.25874	7.77593	5.92386	0.0286691	1.105	28k_012_E12	384P03_O_23	UFL_055_15.T3	ES839521	kinesin-related protein [Gossypium hirsutum]	F:ATP binding; F:microtubule motor activity; F:motor activity; P:microtubule-based movement; C:microtubule
28k_222_C01_CE	2.05796	8.12131	5.90462	0.0289183	1.08159	28k_222_C01	384P56_F_01	202B04.DAT	DR457719	SCPL40 (serine carboxypeptidase-like 40); serine carboxypeptidase[Arabidopsis thaliana]	F:serine-type carboxypeptidase activity; P:proteolysis
28k_185_H06_CE	2.08089	10.285	5.8814	0.0294828	1.05325	28k_185_H06	384P47_D_12	055G07.DAT	DR453900	No Hits
28k_163_A11_CE	-2.00908	12.7273	-5.85098	0.0303383	1.01601	28k_163_A11	384P41_I_21	COT_ET_E06	DT052060	No Hits
28k_047_D10_CE	2.29215	8.63475	5.82391	0.0310932	0.982736	28k_047_D10	384P12_J_20	UFL_215_03.T3	ES813307	similar to unknown protein (TAIR:AT5G22430.1); similar to hypothetical protein [Vitis vinifera] (GB:CAN68427.1)	P:biological_process; C:anchored to membrane
28k_121_E04_CE	-2.09054	8.66241	-5.80723	0.0314544	0.962172	28k_121_E04	384P31_C_07	UFL_499_11.T3	ES793855	SCPL51; serine carboxypeptidase[Arabidopsis thaliana]	F:serine-type carboxypeptidase activity; C:mitochondrion; P:proteolysis
28k_070_B10_CE	1.96932	12.2103	5.79965	0.0314571	0.952811	28k_070_B10	384P18_E_20	UFL_628_48.T3	ES807570	CAMS1 (CAMELLIOL C SYNTHASE 1); beta-amyrin synthase[Arabidopsis thaliana]	F:cycloartenol synthase activity
28k_107_F10_CE	-1.95625	8.92868	-5.7793	0.0319791	0.927651	28k_107_F10	384P27_K_20	UFL_456_31.T3	ES824049	similar to unknown protein (TAIR:AT2G39855.2)[Arabidopsis thaliana]	P:biological_process; P:response to oxidative stress
28k_045_H06_CE	2.16235	8.80175	5.77044	0.0320406	0.916675	28k_045_H06	384P12_D_12	UFL_209_87.T3	ES811464	Serine-threonine protein kinase	F:catalytic activity
28k_236_D12_CE	1.84182	10.4634	5.74607	0.0327488	0.886429	28k_236_D12	384P59_N_24	255B08.DAT	DR459072	endoribonuclease L-PSP family protein[Arabidopsis thaliana]	C:mitochondrion; C:plastid
28k_094_F09_CE	1.55088	8.34351	5.71153	0.0336106	0.84338	28k_094_F09	384P24_G_18	UFL_640_72.T3	ES805391	XH/XS domain-containing protein / XS zinc finger domain-containing protein[Arabidopsis thaliana]	P:biological_process; C:cellular_component
28k_129_D11_CE	1.74182	12.0282	5.71857	0.0336106	0.852172	28k_129_D11	384P33_B_22	UFL_522_15.T3	ES801479	similar to unknown protein (TAIR:AT5G46620.1); similar to unnamed protein product [Vitis vinifera] (GB:CAO63438.1)	F:molecular_function; P:biological_process
28k_283_F09_CE	2.10871	11.653	5.69717	0.0339287	0.825434	28k_283_F09	384P71_K_18	BC_003_19	EY197353	DFR (DIHYDROFLAVONOL 4-REDUCTASE); dihydrokaempferol 4-reductase[Arabidopsis thaliana]	F:flavanone 4-reductase activity; P:oxidation reduction; P:flavonoid biosynthetic process; F:coenzyme binding; F:dihydrokaempferol 4-reductase activity
28k_230_F04_CE	1.80724	12.518	5.6603	0.0352636	0.779199	28k_230_F04	384P58_G_08	233G10.DAT	DR458520	transferase family protein[Arabidopsis thaliana]	F:acyltransferase activity
28k_207_G11_CE	1.66104	11.9541	5.63273	0.0357634	0.744486	28k_207_G11	384P52_L_21	150B08.DAT	DR456349	ATCSLC04 (CELLULOSE-SYNTHASE LIKE C 4); transferase, transferring glycosyl groups[Arabidopsis thaliana]	F:cellulose synthase (UDP-forming) activity
28k_293_B04_CE	2.07026	9.14132	5.62901	0.0357634	0.739795	28k_293_B04	384P74_A_08	A09_P-26_067	EY196499	similar to unknown protein (TAIR:AT5G46790.1); similar to Streptomyces cyclase/dehydrase family protein [Brassica oleracea] (GB:ABD65175.1); contains InterPro domain Streptomyces cyclase/dehydrase (InterPro:IPR005031)	F:molecular_function; P:biological_process
28k_295_E07_CE	2.14286	9.42747	5.63478	0.0357634	0.747066	28k_295_E07	384P74_K_13	A05_R3_033	EY196554	No Hits
28k_276_G10_CE	1.95597	8.30331	5.6215	0.0358023	0.730308	28k_276_G10	384P69_P_19	sg147F05.DAT	DR463567	JP630; polygalacturonase[Arabidopsis thaliana]	P:biological_process
28k_273_B10_CE	1.64365	9.24636	5.60275	0.0363712	0.706608	28k_273_B10	384P69_A_20	sg134B04.DAT	DR463226	TET3 (TETRASPANIN3)[Arabidopsis thaliana]	C:cytoplasmic membrane-bounded vesicle; C:integral to membrane
28k_174_B04_CE	1.75865	10.7232	5.59138	0.0365471	0.692197	28k_174_B04	384P44_E_08	260D02.DAT	DR459231	GDSL-motif lipase/hydrolase family protein[Arabidopsis thaliana]	F:hydrolase activity, acting on ester bonds
28k_196_G03_CE	2.47018	11.0445	5.58602	0.0365471	0.685404	28k_196_G03	384P49_P_05	106F03.DAT	DR455293	CYP71A16 (cytochrome P450, family 71, subfamily A, polypeptide 16); oxygen binding[Arabidopsis thaliana]	F:oxidoreductase activity; F:iron ion binding
28k_089_G10_CE	1.94457	9.86605	5.52706	0.0388221	0.610319	28k_089_G10	384P23_D_19	UFL_382_57.T3	ES821114	WLIM1; transcription factor[Arabidopsis thaliana]	F:zinc ion binding
28k_257_B08_CE	2.13096	10.7503	5.5318	0.0388221	0.616381	28k_257_B08	384P65_A_16	sg072H02.DAT	DR461697	GAD4 (GLUTAMATE DECARBOXYLASE 4); calmodulin binding[Arabidopsis thaliana]	F:pyridoxal phosphate binding; F:calmodulin binding; P:glutamate metabolic process; F:glutamate decarboxylase activity
28k_116_D08_CE	1.625	9.0717	5.50835	0.0394604	0.586389	28k_116_D08	384P29_N_16	UFL_484_11	EY196063	No Hits	P:photosynthesis
28k_290_B01_CE	1.57833	10.232	5.47919	0.0394677	0.548963	28k_290_B01	384P73_E_02	BC_009_39	EY197916	ACS6 (1-AMINOCYCLOPROPANE-1-CARBOXYLIC ACID (ACC) SYNTHASE 6)[Arabidopsis thaliana]	F:pyridoxal phosphate binding; F:transferase activity, transferring nitrogenous groups; F:obs-aminocyclopropane-1-carboxylate synthase activity; P:biosynthetic process
28k_175_C09_CE	2.24351	9.05297	5.49098	0.0394677	0.564103	28k_175_C09	384P44_J_17	033H03.DAT	DR453257	ELI3-1 (ELICITOR-ACTIVATED GENE 3); binding / catalytic/ oxidoreductase/ zinc ion binding[Arabidopsis thaliana]	F:zinc ion binding; P:oxidation reduction; F:mannitol dehydrogenase activity
28k_150_A12_CE	1.47765	9.59446	5.47896	0.0394677	0.548668	28k_150_A12	384P38_E_23	UFL_585_13.T3	ES800562	similar to unknown protein (TAIR:AT5G49560.1); similar to unknown [Picea sitchensis] (GB:ABK22976.1); contains domain SSF53335 (SSF53335); contains domain PTHR14614 (PTHR14614)	F:molecular_function; P:biological_process
28k_186_E07_CE	2.1881	9.05202	5.47895	0.0394677	0.548655	28k_186_E07	384P47_G_13	070E06.DAT	DR454319	No Hits
28k_124_E09_CE	1.95984	10.5744	5.47768	0.0394677	0.547024	28k_124_E09	384P31_O_17	UFL_507_76.T3	ES795148	No Hits
28k_246_B07_CE	1.65354	8.24919	5.46713	0.0397082	0.53344	28k_246_B07	384P62_E_14	sg039C02.DAT	DR460655	No Hits
28k_085_E02_CE	-1.62196	9.70374	-5.42736	0.0415272	0.482107	28k_085_E02	384P22_C_03	UFL_364_22.T3	ES821171	CYCD5;1 (CYCLIN D5;1); cyclin-dependent protein kinase[Arabidopsis thaliana]	P:cell cycle; P:cell division
28k_195_A09_CE	1.90974	8.47493	5.39143	0.042669	0.435517	28k_195_A09	384P49_I_17	100F03.DAT	DR455132	leucine-rich repeat transmembrane protein kinase, putative[Arabidopsis thaliana]	C:mitochondrion; P:oxidation reduction; F:2-alkenal reductase activity; F:receptor activity; P:transmembrane receptor protein tyrosine kinase signaling pathway; C:cytoplasmic membrane-bounded vesicle; F:ATP binding; F:protein binding; F:MAP kinase kinase kinase activity; P:protein amino acid phosphorylation
28k_243_D03_CE	1.77503	12.2852	5.3896	0.042669	0.433144	28k_243_D03	384P61_J_06	sg007F06.DAT	DR459651	GDSL-motif lipase/hydrolase family protein[Arabidopsis thaliana]	F:hydrolase activity, acting on ester bonds; C:cytoplasmic membrane-bounded vesicle; P:lipid metabolic process
28k_293_D07_CE	-1.60254	12.871	-5.3955	0.042669	0.440809	28k_293_D07	384P74_B_14	G04_P-26_033	EY196515	disease resistance protein-related / LRR protein-related [Arabidopsis thaliana]
28k_161_C11_CE	1.54214	8.90224	5.37201	0.0433517	0.41025	28k_161_C11	384P41_B_21	COT_EB_G05	DT050616	calmodulin binding[Arabidopsis thaliana]	P:biological_process; C:cellular_component
28k_229_D09_CE	1.88952	10.6981	5.35035	0.0441113	0.381986	28k_229_D09	384P58_B_18	230A09.DAT	DR458406	ATCSLC04 (CELLULOSE-SYNTHASE LIKE C 4); transferase, transferring glycosyl groups[Arabidopsis thaliana]	F:transferase activity, transferring glycosyl groups
28k_267_C12_CE	1.59929	9.14461	5.33954	0.0441113	0.36786	28k_267_C12	384P67_J_23	sg112A02.DAT	DR462666	sulfotransferase family protein[Arabidopsis thaliana]	F:transferase activity; P:biological_process; C:cellular_component; F:sulfotransferase activity
28k_073_A01_CE	1.48788	11.4194	5.34234	0.0441113	0.371529	28k_073_A01	384P19_A_01	UFL_310_44.T3	ES817336	ATCHS/CHS/TT4 (CHALCONE SYNTHASE); naringenin-chalcone synthase[Arabidopsis thaliana]	F:transferase activity
28k_242_F03_CE	1.68108	8.85905	5.3368	0.0441113	0.364282	28k_242_F03	384P61_G_06	sg004E02.DAT	DR459545	metal-dependent phosphohydrolase HD domain-containing protein-related[Arabidopsis thaliana]	P:biological_process
28k_151_E11_CE	2.11257	12.3613	5.31977	0.0448018	0.341971	28k_151_E11	384P38_K_21	UFL_590_16.T3	ES792352	ATC4H/C4H/CYP73A5 (CINNAMATE 4-HYDROXYLASE, CINNAMATE-4-HYDROXYLASE); trans-cinnamate 4-monooxygenase[Arabidopsis thaliana]	F:heme binding; F:trans-cinnamate 4-monooxygenase activity; P:oxidation reduction; F:electron carrier activity
28k_089_F08_CE	-1.87705	9.0056	-5.28179	0.0468066	0.292053	28k_089_F08	384P23_C_16	UFL_381_93	ES826310	Identical to Uncharacterized protein At5g22580 (GB:Q9FK81); similar to stable protein 1-related (TAIR:AT3G17210.1); similar to hypothetical protein [Vitis vinifera] (GB:CAN68720.1); contains InterPro domain Dimeric alpha-beta barrel (InterPro:IPR011008); contains InterPro domain Stress responsive alpha-beta barrel (InterPro:IPR013097)	C:cytoplasmic membrane-bounded vesicle
28k_254_H02_CE	2.52449	11.8356	5.26832	0.0473223	0.274303	28k_254_H02	384P64_H_04	sg058E07.DAT	DR461240	BURP domain-containing protein[Arabidopsis thaliana]
28k_176_D02_CE	1.45833	10.6902	5.23906	0.0486985	0.235622	28k_176_D02	384P44_N_04	027F01.DAT	DR453060	SEC14 cytosolic factor family protein / phosphoglyceride transfer family protein[Arabidopsis thaliana]	P:transport
28k_137_H06_CE	2.13862	12.1128	5.23657	0.0486985	0.232326	28k_137_H06	384P35_D_12	UFL_681_75.T3	ES849881	chalcone synthase	P:metabolic process; F:transferase activity, transferring acyl groups other than amino-acyl groups

## Sheet: 25DPA
Array ID	M	A	t	P.Value	B	GPL8569	Spot	EST_ID	GB_ACC	Gene_Info	Go terms
28k_063_E12_CS	-3.59534	10.6339	-12.6909	0.00434017	5.73	28k_063_E12	384P16_K_23	UFL_624_66.T3	ES806855	GAMMA-TIP3/TIP1;3 (tonoplast intrinsic protein 1;3); water channel[Arabidopsis thaliana]	P:transport; C:integral to membrane; F:transporter activity
28k_121_E04_CS	-4.17566	8.45552	-13.4812	0.00434017	6.09104	28k_121_E04	384P31_C_07	UFL_499_11.T3	ES793855	SCPL51; serine carboxypeptidase[Arabidopsis thaliana]	F:serine-type carboxypeptidase activity; C:mitochondrion; P:proteolysis
28k_177_D11_CS	-3.30091	9.23848	-12.8659	0.00434017	5.81282	28k_177_D11	384P45_B_22	041D05.DAT	DR453458	SKS6 (SKU5 Similar 6); pectinesterase[Arabidopsis thaliana]	F:copper ion binding; C:membrane; C:plant-type cell wall; F:L-ascorbate oxidase activity; P:oxidation reduction; C:apoplast
28k_171_C06_CS	3.85769	11.3587	12.7708	0.00434017	5.76801	28k_171_C06	384P43_J_11	021F01.DAT	DR452873	CYP87A2 (cytochrome P450, family 87, subfamily A, polypeptide 2); oxygen binding[Arabidopsis thaliana]	F:metal ion binding
28k_132_C06_CS	4.4455	9.70942	11.0803	0.00472139	4.88251	28k_132_C06	384P33_N_11	UFL_530_67.T3	ES791441	ATCHS/CHS/TT4 (CHALCONE SYNTHASE); naringenin-chalcone synthase[Arabidopsis thaliana]	F:acyltransferase activity; F:naringenin-chalcone synthase activity; P:flavonoid biosynthetic process
28k_251_F12_CS	-4.24523	8.50511	-11.0424	0.00472139	4.86054	28k_251_F12	384P63_K_24	sg056F08.DAT	DR461184	SKS5 (SKU5 Similar 5); copper ion binding / pectinesterase (pectin methylesterase)[Arabidopsis thaliana]	F:pectinesterase activity; F:copper ion binding; C:membrane; C:plant-type cell wall; F:L-ascorbate oxidase activity; P:oxidation reduction; C:apoplast
28k_213_D06_CS	3.35547	8.61605	10.7524	0.00472139	4.68901	28k_213_D06	384P54_B_12	171A01.DAT	DR456879	short-chain dehydrogenase/reductase (SDR) family protein[Arabidopsis thaliana]	P:oxidation reduction; F:prostaglandin-E2 9-reductase activity; F:binding
28k_231_B03_CS	4.02637	8.67439	11.6668	0.00472139	5.21001	28k_231_B03	384P58_I_06	235E10.DAT	DR458567	ATCHS/CHS/TT4 (CHALCONE SYNTHASE); naringenin-chalcone synthase[Arabidopsis thaliana]	F:acyltransferase activity; F:naringenin-chalcone synthase activity; P:flavonoid biosynthetic process
28k_106_A02_CS	3.68797	8.80202	11.1861	0.00472139	4.94329	28k_106_A02	384P27_E_03	UFL_449_70.T3	ES826231	oxidoreductase, 2OG-Fe(II) oxygenase family protein[Arabidopsis thaliana]	F:oxidoreductase activity
28k_113_E06_CS	2.67257	10.047	11.0183	0.00472139	4.84651	28k_113_E06	384P29_C_11	UFL_476_34.T3	ES795758	GASA1 (GAST1 PROTEIN HOMOLOG 1)[Arabidopsis thaliana]	C:extracellular region; P:defense response; C:cell wall
28k_061_D12_CS	3.27735	8.39463	11.7686	0.00472139	5.26458	28k_061_D12	384P16_B_24	UFL_270_91.T3	ES808174	No Hits
28k_050_G07_CS	-4.22558	8.71433	-10.658	0.00472139	4.63188	28k_050_G07	384P13_H_13	UFL_228_10.T3	ES813448	PREDICTED: hypothetical protein [Vitis vinifera]	C:mitochondrion
28k_027_A08_CS	-2.85058	9.52373	-10.8319	0.00472139	4.73661	28k_027_A08	384P07_I_15	UFL_125_59.T3	ES845718	No Hits
28k_246_H04_CS	-3.37956	12.7122	-10.9789	0.00472139	4.82347	28k_246_H04	384P62_H_08	sg041D06.DAT	DR460724	Os12g0525300 [Oryza sativa (japonica cultivar-group)]	C:mitochondrion
28k_043_C03_CS	-3.19849	7.64256	-10.3935	0.00483796	4.46817	28k_043_C03	384P11_J_05	UFL_199_23.T3	ES808277	Encodes a protein of the mitochondrial membrane which has been shown to be present in a number of unidentified complexes including a 500-KDa complex postulated to have heme lyase activity, in which another protein (AtCCMH, AT1G15220) is also involved. cytochrome c biogenesis orf203.[Arabidopsis thaliana]	P:respiratory chain complex IV assembly; P:cytochrome complex assembly; C:cytoplasmic membrane-bounded vesicle; P:heme transport; F:heme transporter activity; C:membrane; C:mitochondrion
28k_102_C09_CS	-2.90787	8.58061	-10.3548	0.00483796	4.44383	28k_102_C09	384P26_F_17	UFL_436_93.T3	ES824271	ADL4/ADLP2/DRP1E/EDR3 (DYNAMIN-LIKE PROTEIN 4); GTP binding / GTPase[Arabidopsis thaliana]	C:vacuole; F:GTP binding; P:response to cadmium ion; C:plasma membrane; F:GTPase activity
28k_107_D09_CS	-3.56148	8.21808	-10.5109	0.00483796	4.54153	28k_107_D09	384P27_J_18	UFL_455_47.T3	ES821892	No Hits
28k_077_G01_CS	4.90497	7.78903	10.222	0.00503738	4.35918	28k_077_G01	384P20_D_01	UFL_632_57.T3	ES805064	No Hits
28k_087_B10_CS	2.54427	10.543	9.98769	0.00568351	4.20646	28k_087_B10	384P22_I_20	UFL_371_77.T3	ES832934	GRAM domain-containing protein / ABA-responsive protein-related[Arabidopsis thaliana]
28k_132_C08_CS	3.50881	9.04655	9.76206	0.00641061	4.05511	28k_132_C08	384P33_N_15	UFL_530_77.T3	ES796614	short-chain dehydrogenase/reductase (SDR) family protein[Arabidopsis thaliana]	F:oxidoreductase activity, acting on the CH-OH group of donors, NAD or NADP as acceptor; P:metabolic process
28k_196_G03_CS	3.52282	9.21449	9.64794	0.00663631	3.97692	28k_196_G03	384P49_P_05	106F03.DAT	DR455293	CYP71A16 (cytochrome P450, family 71, subfamily A, polypeptide 16); oxygen binding[Arabidopsis thaliana]	F:oxidoreductase activity; F:iron ion binding
28k_100_D05_CS	2.63181	11.4489	9.59425	0.00663631	3.93975	28k_100_D05	384P25_N_10	UFL_643_44.T3	ES806093	unknown protein [Oryza sativa (japonica cultivar-group)]
28k_012_A04_CS	-3.56972	9.38801	-9.32392	0.00785795	3.74869	28k_012_A04	384P03_M_07	UFL_052_30.T3	ES839259	eceriferum3 (CER3) [Arabidopsis thaliana]	F:ligase activity; F:zinc ion binding
28k_172_A10_CS	-2.93724	10.1287	-9.06428	0.00929009	3.55892	28k_172_A10	384P43_M_19	023G11.DAT	DR452949	NADH dehydrogenase subunit 1
28k_072_B10_CS	-4.62801	9.41049	-8.97102	0.00962907	3.48921	28k_072_B10	384P18_M_20	UFL_308_53.T3	ES816644	No Hits
28k_062_A11_CS	2.35331	8.77939	8.91996	0.00965829	3.45069	28k_062_A11	384P16_E_21	UFL_272_80.T3	ES809791	predicted protein [Populus trichocarpa]
28k_288_G01_CS	-2.59957	8.1081	-8.61418	0.0105546	3.21464	28k_288_G01	384P72_P_01	B01_P10_009	EY196948	ABC1 family protein[Arabidopsis thaliana]	P:protein amino acid phosphorylation; F:ATP binding
28k_171_G03_CS	2.33295	14.1042	8.69911	0.0105546	3.28113	28k_171_G03	384P43_L_05	023A10.DAT	DR452918	isoflavone reductase, putative[Arabidopsis thaliana]	P:regulation of nitrogen utilization; F:2'-hydroxyisoflavone reductase activity; P:oxidation reduction; F:binding; F:transcription repressor activity
28k_111_E04_CS	-2.78118	9.86168	-8.61835	0.0105546	3.21792	28k_111_E04	384P28_K_07	UFL_653_12.T3	ES851613	ATPase subunit 6[Arabidopsis thaliana]	F:hydrogen ion transporting ATP synthase activity, rotational mechanism; C:mitochondrial inner membrane; C:integral to membrane; P:ATP synthesis coupled proton transport; C:proton-transporting ATP synthase complex, coupling factor F(o)
28k_054_A07_CS	2.08721	9.81927	8.60565	0.0105546	3.20792	28k_054_A07	384P14_E_13	UFL_241_37.T3	ES814555	LTP6 (Lipid transfer protein 6); lipid binding[Arabidopsis thaliana]	P:transport
28k_144_E10_CS	3.04231	9.36802	8.6519	0.0105546	3.24426	28k_144_E10	384P36_O_19	UFL_687_08.T3	ES849855	No Hits
28k_211_C10_CS	-2.9283	10.4692	-8.54134	0.0108042	3.15703	28k_211_C10	384P53_J_19	162F04.DAT	DR456680	hypothetical protein OsI_12930 [Oryza sativa Indica Group]
28k_087_H01_CS	2.19403	9.26553	8.38244	0.0118683	3.02945	28k_087_H01	384P22_L_02	UFL_637_55.T3	ES807144	binding[Arabidopsis thaliana]
28k_114_H01_CS	2.56275	10.4504	8.33006	0.0118683	2.98681	28k_114_H01	384P29_H_02	UFL_657_12.T3	ES848900	Zinc finger(C3HC4-type RING finger)	C:intracellular
28k_056_B04_CS	-3.97228	8.63766	-8.35027	0.0118683	3.00329	28k_056_B04	384P14_M_08	UFL_251_56.T3	ES826051	NAD(P)H dehydrogenase,Carica papaya mitochondrion, complete genome	C:mitochondrion
28k_127_D12_CS	1.98698	8.21568	8.2792	0.0120667	2.94513	28k_127_D12	384P32_J_24	UFL_515_83.T3	ES803622	NIC2 (NICOTINAMIDASE 2); catalytic/ nicotinamidase[Arabidopsis thaliana]	F:isochorismatase activity; P:metabolic process; C:membrane
28k_079_A01_CS	2.03365	8.93146	8.14187	0.0132633	2.8312	28k_079_A01	384P20_I_01	UFL_337_45.T3	ES827722	ATCHS/CHS/TT4 (CHALCONE SYNTHASE); naringenin-chalcone synthase[Arabidopsis thaliana]	F:acyltransferase activity; F:naringenin-chalcone synthase activity; P:flavonoid biosynthetic process
28k_207_E06_CS	2.79293	11.7914	8.09185	0.0135065	2.78919	28k_207_E06	384P52_K_11	148G09.DAT	DR456320	No Hits
28k_084_C05_CS	-3.57706	8.71995	-8.00731	0.0135104	2.71757	28k_084_C05	384P21_N_09	UFL_359_34.T3	ES824795	Probable receptor-like protein kinase	P:regulation of unidimensional cell growth; F:protein serine/threonine kinase activity; P:brassinosteroid mediated signaling pathway; C:cytoplasmic membrane-bounded vesicle; F:ATP binding; P:post-embryonic development; F:non-membrane spanning protein tyrosine kinase activity; C:plasma membrane; P:protein amino acid phosphorylation
28k_291_H02_CS	-3.48285	9.7925	-8.01946	0.0135104	2.72791	28k_291_H02	384P73_L_04	A04_P-21_022	EY197087	prolyl oligopeptidase[Arabidopsis thaliana]	C:membrane; P:proteolysis; F:serine-type peptidase activity
28k_067_F09_CS	3.34141	8.89287	8.043	0.0135104	2.74791	28k_067_F09	384P17_K_18	UFL_293_19.T3	ES813519	similar to unknown protein (TAIR:AT1G52270.1); similar to unnamed protein product [Vitis vinifera] (GB:CAO69747.1)	C:mitochondrion
28k_151_E05_CS	-2.36324	8.99996	-7.9302	0.013823	2.65155	28k_151_E05	384P38_K_09	UFL_594_07.T3	ES796323	ADL4/ADLP2/DRP1E/EDR3 (DYNAMIN-LIKE PROTEIN 4); GTP binding / GTPase[Arabidopsis thaliana]	C:vacuole; F:GTP binding; P:response to cadmium ion; C:plasma membrane; F:GTPase activity
28k_122_G08_CS	2.24053	10.5024	7.92981	0.013823	2.65121	28k_122_G08	384P31_H_15	UFL_502_71.T3	ES801777	Adenosine kinase 2 [Arabidopsis thaliana]
28k_197_A05_CS	2.02283	11.5914	7.80054	0.0142348	2.53901	28k_197_A05	384P50_A_09	056A09.DAT	DR453911	UGP (UDP-glucose pyrophosphorylase); UTP:glucose-1-phosphate uridylyltransferase[Arabidopsis thaliana]	P:metabolic process; C:cytoplasm; F:UTP:glucose-1-phosphate uridylyltransferase activity; F:magnesium ion binding
28k_234_G04_CS	2.07144	9.48624	7.79024	0.0142348	2.52999	28k_234_G04	384P59_H_07	249C02.DAT	DR458909	similar to unknown protein (TAIR:AT3G55990.1); similar to unnamed protein product [Vitis vinifera] (GB:CAO50124.1); similar to hypothetical protein [Vitis vinifera] (GB:CAN73526.1); contains InterPro domain Protein of unknown function DUF231, plant (InterPro:IPR004253)
28k_055_C08_CS	-2.10855	12.0259	-7.83973	0.0142348	2.57323	28k_055_C08	384P14_J_15	UFL_619_76.T3	ES807327	pectate lyase family protein[Arabidopsis thaliana]	F:pectate lyase activity
28k_249_C03_CS	2.79388	10.2315	7.75615	0.0142348	2.50004	28k_249_C03	384P63_B_05	sg048H11.DAT	DR460948	nodulin MtN21 family protein[Arabidopsis thaliana]	C:integral to plasma membrane; P:transport; C:cell cortex; P:auxin mediated signaling pathway; C:mitochondrion
28k_084_A07_CS	-1.9983	10.2422	-7.77133	0.0142348	2.5134	28k_084_A07	384P21_M_13	UFL_358_62.T3	ES826457	LHCA4 (Photosystem I light harvesting complex gene 4); chlorophyll binding[Arabidopsis thaliana]	C:mitochondrion
28k_222_G04_CS	3.02279	12.3802	7.79269	0.0142348	2.53214	28k_222_G04	384P56_H_07	204F01.DAT	DR457770	glycosyl hydrolase family 17 protein[Arabidopsis thaliana]	C:anchored to membrane; F:hydrolase activity, hydrolyzing O-glycosyl compounds; P:carbohydrate metabolic process; F:cation binding
28k_013_A02_CS	3.98211	10.1839	7.72869	0.0143111	2.47582	28k_013_A02	384P04_A_03	UFL_056_38.T3	ES839632	chalcone synthase [Gossypium hirsutum]
28k_165_D07_CS	2.8461	8.713	7.60535	0.0157512	2.36594	28k_165_D07	384P42_B_14	001H11.abd	DR452322	glycosyl hydrolase family 17 protein[Arabidopsis thaliana]	C:anchored to membrane; F:hydrolase activity, hydrolyzing O-glycosyl compounds; P:carbohydrate metabolic process; F:cation binding
28k_089_F06_CS	2.14994	8.19795	7.57439	0.015907	2.33808	28k_089_F06	384P23_C_12	UFL_381_86.T3	ES831205	pectinesterase family protein[Arabidopsis thaliana]	F:pectinesterase activity; P:cell wall modification; F:aspartyl esterase activity; C:cell wall
28k_158_B01_CS	-2.95551	9.31929	-7.53204	0.0162468	2.29978	28k_158_B01	384P40_E_02	COT_DJ_B11	DT049133	predicted protein [Populus trichocarpa]	P:metabolic process; F:trans-zeatin O-beta-D-glucosyltransferase activity
28k_190_F04_CS	2.17049	11.8538	7.48394	0.0163906	2.25602	28k_190_F04	384P48_G_08	084D07.DAT	DR454709	isoflavone reductase, putative[Arabidopsis thaliana]	P:regulation of nitrogen utilization; F:binding; F:transcription repressor activity; F:catalytic activity
28k_239_B07_CS	2.24839	10.8052	7.48733	0.0163906	2.25911	28k_239_B07	384P60_I_14	sg020C03.DAT	DR459996	No Hits
28k_290_B01_CS	2.89246	9.98982	7.30336	0.0165421	2.08922	28k_290_B01	384P73_E_02	BC_009_39	EY197916	ACS6 (1-AMINOCYCLOPROPANE-1-CARBOXYLIC ACID (ACC) SYNTHASE 6)[Arabidopsis thaliana]	F:pyridoxal phosphate binding; F:transferase activity, transferring nitrogenous groups; F:obs-aminocyclopropane-1-carboxylate synthase activity; P:biosynthetic process
28k_114_B05_CS	3.1544	8.41807	7.37871	0.0165421	2.1593	28k_114_B05	384P29_E_10	UFL_478_23.T3	ES800788	(S)-2-hydroxy-acid oxidase, peroxisomal, putative / glycolate oxidase, putative / short chain alpha-hydroxy acid oxidase, putative[Arabidopsis thaliana]	P:oxidation reduction; F:(S)-2-hydroxy-acid oxidase activity; F:electron carrier activity; F:FMN binding
28k_124_F05_CS	-1.98177	9.97563	-7.44318	0.0165421	2.21872	28k_124_F05	384P31_O_10	UFL_668_68.T3	ES849914	NCED4 (NINE-CIS-EPOXYCAROTENOID DIOXYGENASE 4)[Arabidopsis thaliana]	C:plastoglobule; F:oxidoreductase activity, acting on single donors with incorporation of molecular oxygen, incorporation of two atoms of oxygen; F:protein binding
28k_269_D05_CS	-2.04344	9.48284	-7.31655	0.0165421	2.10154	28k_269_D05	384P68_B_10	sg115F12.DAT	DR462753	methyltransferase[Arabidopsis thaliana]	F:methyltransferase activity
28k_209_H05_CS	-1.86704	9.27224	-7.37655	0.0165421	2.15731	28k_209_H05	384P53_D_10	157D09.DAT	DR456544	TCP family transcription factor, putative[Arabidopsis thaliana]	P:regulation of transcription; C:nucleus
28k_245_C05_CS	2.24692	8.00207	7.2856	0.0165421	2.0726	28k_245_C05	384P62_B_09	sg011B08.DAT	DR459761	protein phosphatase 2C family protein / PP2C family protein[Arabidopsis thaliana]	C:protein serine/threonine phosphatase complex; F:metal ion binding; F:protein serine/threonine phosphatase activity; P:protein amino acid dephosphorylation; C:mitochondrion
28k_144_D11_CS	2.29814	7.51396	7.30255	0.0165421	2.08846	28k_144_D11	384P36_N_22	UFL_569_28.T3	ES797785	speckle-type POZ protein-related[Arabidopsis thaliana]	F:protein binding
28k_117_F03_CS	-2.08848	11.6636	-7.37778	0.0165421	2.15845	28k_117_F03	384P30_C_06	UFL_487_16.T3	ES790891	similar to unknown protein (TAIR:AT1G07090.1); similar to unnamed protein product [Vitis vinifera] (GB:CAO21405.1); similar to hypothetical protein [Vitis vinifera] (GB:CAN60458.1); contains InterPro domain Protein of unknown function DUF640 (InterPro:IPR006936)
28k_260_E06_CS	2.28302	8.83465	7.41012	0.0165421	2.18832	28k_260_E06	384P65_O_11	sg084G10.DAT	DR462015	No Hits
28k_235_E08_CS	-2.65627	9.21064	-7.29788	0.0165421	2.0841	28k_235_E08	384P59_K_15	251G02.DAT	DR458984	No Hits
28k_101_G02_CS	2.25314	10.5216	7.3089	0.0165421	2.0944	28k_101_G02	384P26_D_03	UFL_643_86.T3	ES807974	No Hits
28k_294_H02_CS	1.74404	10.338	7.26023	0.0167042	2.04878	28k_294_H02	384P74_H_04	BC_010_82	EY198015	similar to dehydratase family (TAIR:AT1G29810.1); similar to unnamed protein product [Vitis vinifera] (GB:CAO62291.1); contains InterPro domain Transcriptional coactivator/pterin dehydratase (InterPro:IPR001533)	F:4-alpha-hydroxytetrahydrobiopterin dehydratase activity; C:chloroplast
28k_302_B12_CS	2.31499	9.56761	7.18232	0.0177675	1.97516	28k_302_B12	384P76_E_24	042F01.DAT	DR453500	calmodulin-binding family protein[Arabidopsis thaliana]	P:biological_process; C:cellular_component
28k_097_H05_CS	-1.74173	8.67874	-7.09639	0.0190661	1.89307	28k_097_H05	384P25_D_10	UFL_416_27.T3	ES833828	RecName: Full=Arabinogalactan peptide 20; Short=AG-peptide 20; Flags: Precursor
28k_297_D07_CS	2.19448	8.61236	7.02648	0.0195727	1.82559	28k_297_D07	384P75_B_14	BC_008_21	EY197808	similar to unknown protein (TAIR:AT3G61380.1); similar to {, related [Medicago truncatula] (GB:ABD32828.1); contains domain PTHR21726:SF4 (PTHR21726:SF4); contains domain PTHR21726 (PTHR21726)	P:response to gibberellin stimulus
28k_209_C11_CS	-1.89843	10.7426	-7.03017	0.0195727	1.82916	28k_209_C11	384P53_B_21	155E12.DAT	DR456490	methyltransferase-related[Arabidopsis thaliana]
28k_248_E04_CS	-1.94944	8.52714	-7.01379	0.0195727	1.81327	28k_248_E04	384P62_O_07	sg046C09.DAT	DR460879	No Hits
28k_108_G09_CS	-2.33489	9.78244	-7.02533	0.0195727	1.82447	28k_108_G09	384P27_P_17	UFL_459_81.T3	ES834522	No Hits
28k_267_G05_CS	1.90939	8.22354	6.96139	0.0203544	1.76218	28k_267_G05	384P67_L_09	sg114C12.DAT	DR462707	LAC12 (laccase 12); copper ion binding / oxidoreductase[Arabidopsis thaliana]	F:copper ion binding; C:cytoplasmic membrane-bounded vesicle; F:L-ascorbate oxidase activity; P:oxidation reduction; C:apoplast; F:laccase activity; P:lignin catabolic process
28k_128_D03_CS	1.77202	8.40199	6.80984	0.0222466	1.61243	28k_128_D03	384P32_N_06	UFL_518_81.T3	ES797086	structural constituent of ribosome[Arabidopsis thaliana]	C:mitochondrion; C:plastid; C:membrane
28k_257_D01_CS	1.66738	12.4893	6.81745	0.0222466	1.62002	28k_257_D01	384P65_B_02	sg073E09.DAT	DR461714	ATCHS/CHS/TT4 (CHALCONE SYNTHASE); naringenin-chalcone synthase[Arabidopsis thaliana]	F:acyltransferase activity; F:naringenin-chalcone synthase activity; P:flavonoid biosynthetic process
28k_167_G05_CS	3.13656	8.62566	6.848	0.0222466	1.65042	28k_167_G05	384P42_L_09	010H01.DAT	DR452544	oxidoreductase family protein[Arabidopsis thaliana]	P:oxidation reduction; F:glyoxylate reductase activity; F:NAD or NADH binding
28k_232_A01_CS	-1.68159	12.0069	-6.83305	0.0222466	1.63556	28k_232_A01	384P58_M_01	238F04.DAT	DR458649	E13L3 (GLUCAN ENDO-1,3-BETA-GLUCOSIDASE-LIKE PROTEIN 3)[Arabidopsis thaliana]	C:plasma membrane
28k_289_E12_CS	-2.0601	8.95439	-6.81275	0.0222466	1.61533	28k_289_E12	384P73_C_23	G05_P12_036	EY196988	No Hits
28k_092_G11_CS	-1.63418	9.40896	-6.77129	0.022575	1.57384	28k_092_G11	384P23_P_21	UFL_639_88.T3	ES807739	brassinosteroid signalling positive regulator-related[Arabidopsis thaliana]	F:transcription regulator activity
28k_209_E02_CS	2.00211	14.2897	6.77813	0.022575	1.5807	28k_209_E02	384P53_C_03	155H11.DAT	DR456505	protein arginine N-methyltransferase family protein[Arabidopsis thaliana]	F:histone-arginine N-methyltransferase activity
28k_094_H11_CS	1.91481	11.4775	6.7507	0.0227785	1.55315	28k_094_H11	384P24_H_22	UFL_640_86.T3	ES804873	AP2 domain-containing transcription factor, putative[Arabidopsis thaliana]	P:transcription
28k_246_D03_CS	2.73019	10.6193	6.7041	0.0236167	1.50612	28k_246_D03	384P62_F_06	sg039F11.DAT	DR460675	similar to unknown protein (TAIR:AT4G29780.1); similar to unnamed protein product [Vitis vinifera] (GB:CAO43835.1); contains domain PTHR22930 (PTHR22930)	C:chloroplast; C:membrane
28k_231_G09_CS	-1.84641	8.87766	-6.61242	0.0247945	1.41274	28k_231_G09	384P58_L_17	237H02.DAT	DR458633	family II extracellular lipase 3 (EXL3)[Arabidopsis thaliana]	C:extracellular region; F:lipase activity; P:sexual reproduction; F:acyltransferase activity
28k_016_E01_CS	1.6051	9.22782	6.64279	0.0247945	1.4438	28k_016_E01	384P04_O_01	UFL_069_45.T3	ES840832	similar to unknown protein (TAIR:AT1G24265.2); similar to unknown protein (TAIR:AT1G24265.1); similar to bZIP transcription factor bZIP56 [Glycine max] (GB:ABI34646.1); contains InterPro domain Protein of unknown function DUF1664 (InterPro:IPR012458)	F:molecular_function; C:cytoplasmic membrane-bounded vesicle; P:biological_process; C:cellular_component
28k_145_E01_CS	-2.39529	9.27839	-6.62823	0.0247945	1.42893	28k_145_E01	384P37_C_01	UFL_572_38.T3	ES795936	NADH-ubiquinone oxidoreductase chain 2 [Beta vulgaris]	P:oxidation reduction; C:membrane; C:mitochondrion
28k_122_D06_CS	2.09389	9.80614	6.61234	0.0247945	1.41266	28k_122_D06	384P31_F_12	UFL_501_48.T3	ES799870	No Hits
28k_081_E01_CS	1.94518	8.49153	6.59708	0.0249085	1.39701	28k_081_E01	384P21_C_01	UFL_346_65.T3	ES821094	No Hits
28k_100_D02_CS	2.18838	9.95569	6.54947	0.025895	1.34796	28k_100_D02	384P25_N_04	UFL_429_24.T3	ES825481	naphthoate synthase, putative / dihydroxynaphthoic acid synthetase, putative / DHNA synthetase, putative[Arabidopsis thaliana]	P:menaquinone biosynthetic process; F:naphthoate synthase activity; C:peroxisome; C:mitochondrion
28k_072_G01_CS	2.62585	8.31113	6.43255	0.0269516	1.22618	28k_072_G01	384P18_P_01	UFL_309_81.T3	ES810868	ATRLI2 (Arabidopsis thaliana RNase L inhibitor protein 2)[Arabidopsis thaliana]	F:ferric-transporting ATPase activity; F:iron-sulfur cluster binding; F:electron carrier activity; F:ATP binding
28k_093_D02_CS	2.32195	11.6017	6.40779	0.0269516	1.20014	28k_093_D02	384P24_B_04	UFL_399_35.T3	ES819854	scarecrow-like transcription factor 14 (SCL14)[Arabidopsis thaliana]	P:regulation of transcription
28k_088_A04_CS	-1.56093	9.07545	-6.39481	0.0269516	1.18646	28k_088_A04	384P22_M_07	UFL_375_62.T3	ES819889	brassinosteroid signalling positive regulator-related[Arabidopsis thaliana]	F:transcription regulator activity
28k_233_H09_CS	-2.42366	9.02859	-6.41492	0.0269516	1.20764	28k_233_H09	384P59_D_18	246A06.DAT	DR458832	similar to unknown protein (TAIR:AT5G52420.1); similar to unnamed protein product [Vitis vinifera] (GB:CAO41629.1)	F:molecular_function; P:biological_process
28k_161_C04_CS	1.70118	12.3011	6.45505	0.0269516	1.24976	28k_161_C04	384P41_B_07	COT_EA_E09	DT050530	similar to unknown protein (TAIR:AT4G09990.1); similar to hypothetical protein [Vitis vinifera] (GB:CAN78768.1); contains InterPro domain Protein of unknown function DUF579, plant (InterPro:IPR006514)	P:biological_process
28k_157_D09_CS	1.67717	11.1488	6.39316	0.0269516	1.18471	28k_157_D09	384P40_B_18	COT_DE_C01	DT048741	similar to unknown protein (TAIR:AT5G67210.1); similar to unnamed protein product [Vitis vinifera] (GB:CAO49019.1); contains InterPro domain Protein of unknown function DUF579, plant (InterPro:IPR006514)	F:molecular_function; P:biological_process
28k_260_H12_CS	-1.90396	12.3285	-6.40908	0.0269516	1.20149	28k_260_H12	384P65_P_24	sg085H08.DAT	DR462056	Encodes subunit of mitochondrial NAD(P)H dehydrogenase that is trans-spliced from three precursors, NAD1A, NAD1B, and NAD1C.[Arabidopsis thaliana]	P:mitochondrial electron transport, NADH to ubiquinone; C:cytoplasmic membrane-bounded vesicle; F:NADH dehydrogenase (ubiquinone) activity; P:transport; C:mitochondrial respiratory chain complex I; C:integral to membrane
28k_260_F03_CS	-3.19182	8.03883	-6.45906	0.0269516	1.25395	28k_260_F03	384P65_O_06	sg085A03.DAT	DR462023	Zeatin O-xylosyltransferase [Phaseolus vulgaris]
28k_163_G08_CS	-2.32362	8.53519	-6.48106	0.0269516	1.27693	28k_163_G08	384P41_L_15	BC_011_77	EY198082	No Hits
28k_246_G02_CS	2.21581	10.0683	6.45742	0.0269516	1.25223	28k_246_G02	384P62_H_03	sg040G09.DAT	DR460710	No Hits
28k_127_A02_CS	-2.18108	11.959	-6.41749	0.0269516	1.21035	28k_127_A02	384P32_I_03	UFL_514_46.T3	ES793813	No Hits
28k_120_C10_CS	-2.46845	12.849	-6.4074	0.0269516	1.19973	28k_120_C10	384P30_N_19	UFL_495_43.T3	ES797865	No Hits
28k_126_A12_CS	2.27619	9.01126	6.37243	0.0271476	1.16281	28k_126_A12	384P32_E_23	UFL_512_01.T3	ES793471	coclaurine N-methyltransferase, putative[Arabidopsis thaliana]	C:mitochondrion
28k_303_E01_CS	2.36849	11.8787	6.35923	0.0271476	1.14883	28k_303_E01	384P76_K_01	sg113C04.DAT	DR462684	1,3-beta-glucanase [Gossypium hirsutum]	F:glucan endo-1,3-beta-D-glucosidase activity; P:carbohydrate metabolic process; F:cation binding
28k_138_G07_CS	2.23489	10.7954	6.36303	0.0271476	1.15285	28k_138_G07	384P35_H_13	UFL_550_83.T3	ES798577	thymidine kinase, putative[Arabidopsis thaliana]	F:ATP binding; C:mitochondrion; F:thymidine kinase activity; C:plastid
28k_115_B05_CS	-1.58983	10.8719	-6.33413	0.0276276	1.12218	28k_115_B05	384P29_I_10	UFL_657_40.T3	ES851983	glycosyl transferase family 43 protein[Arabidopsis thaliana]	C:membrane; F:galactosylgalactosylxylosylprotein 3-beta-glucuronosyltransferase activity
28k_258_H02_CS	2.09277	10.7033	6.26159	0.0296094	1.04464	28k_258_H02	384P65_H_04	sg078C02.DAT	DR461858	TSO2 (TSO MEANING 'UGLY' IN CHINESE); ribonucleoside-diphosphate reductase[Arabidopsis thaliana]	C:cytoplasm; P:DNA replication; F:iron ion binding; P:oxidation reduction; P:deoxyribonucleoside diphosphate metabolic process; F:ribonucleoside-diphosphate reductase activity
28k_064_F02_CS	-1.82032	9.48792	-6.23409	0.0299466	1.01506	28k_064_F02	384P16_O_04	UFL_281_51.T3	ES828503	abscisic acid-responsive HVA22 family protein[Arabidopsis thaliana]	F:molecular_function; P:biological_process
28k_063_H01_CS	1.66545	10.883	6.23765	0.0299466	1.01889	28k_063_H01	384P16_L_02	UFL_625_25.T3	ES807899	aspartyl aminopeptidase, putative[Arabidopsis thaliana]
28k_302_E07_CS	2.03396	13.5292	6.17194	0.0303725	0.947788	28k_302_E07	384P76_G_13	189B07.DAT	DR457359	gibberellin 3-hydroxylase 2 [Gossypium hirsutum]	P:flavonoid biosynthetic process; F:naringenin 3-dioxygenase activity; F:L-ascorbic acid binding; F:iron ion binding; P:oxidation reduction; F:oxidoreductase activity, acting on single donors with incorporation of molecular oxygen, incorporation of two atoms of oxygen
28k_209_H06_CS	-1.65702	11.3571	-6.17728	0.0303725	0.953588	28k_209_H06	384P53_D_12	157D12.DAT	DR456545	subtilase family protein[Arabidopsis thaliana]	F:hydrolase activity
28k_184_B11_CS	-2.69897	9.71891	-6.19385	0.0303725	0.97156	28k_184_B11	384P46_M_22	062E09.DAT	DR454096	ATGA2OX2; gibberellin 2-beta-dioxygenase[Arabidopsis thaliana]	F:oxidoreductase activity; F:iron ion binding
28k_076_D04_CS	1.94425	8.2626	6.18617	0.0303725	0.963237	28k_076_D04	384P19_N_08	UFL_325_59.T3	ES819776	AP2 domain-containing transcription factor, putative[Arabidopsis thaliana]	P:transcription
28k_109_F07_CS	1.78466	12.6443	6.20389	0.0303725	0.982439	28k_109_F07	384P28_C_14	UFL_463_67.T3	ES819636	protein kinase family protein[Arabidopsis thaliana]	F:transferase activity
28k_247_H07_CS	2.92703	8.41813	6.21269	0.0303725	0.991961	28k_247_H07	384P62_L_14	sg044B12.DAT	DR460822	zinc finger (C3HC4-type RING finger) family protein[Arabidopsis thaliana]	F:metal ion binding; P:response to chitin
28k_085_H01_CS	2.38873	9.67759	6.16016	0.0305016	0.934979	28k_085_H01	384P22_D_02	UFL_365_92.T3	ES834576	No Hits
28k_108_B11_CS	2.06822	13.0232	6.15228	0.0305026	0.926397	28k_108_B11	384P27_M_22	UFL_458_39.T3	ES826553	transcription initiation factor IIA gamma chain / TFIIA-gamma (TFIIA-S)[Arabidopsis thaliana]	C:transcription factor TFIIA complex; F:RNA polymerase II transcription factor activity; P:transcription initiation from RNA polymerase II promoter; F:translation initiation factor activity
28k_107_B08_CS	1.97767	8.10579	6.11856	0.0313906	0.889563	28k_107_B08	384P27_I_16	UFL_454_56.T3	ES832770	similar to unnamed protein product [Vitis vinifera] (GB:CAO21684.1)	C:cytoplasmic membrane-bounded vesicle; P:biological_process
28k_145_B01_CS	2.92213	8.5366	6.09274	0.0315324	0.861257	28k_145_B01	384P37_A_02	UFL_571_38.T3	ES792531	CYP76C3 (cytochrome P450, family 76, subfamily C, polypeptide 3); oxygen binding[Arabidopsis thaliana]	F:iron ion binding; F:monooxygenase activity
28k_232_B01_CS	-1.56642	10.7267	-6.03066	0.0315324	0.792786	28k_232_B01	384P58_M_02	239B05.DAT	DR458661	GDSL-motif lipase/hydrolase family protein[Arabidopsis thaliana]	F:hydrolase activity, acting on ester bonds
28k_161_D04_CS	2.25917	11.2134	6.04207	0.0315324	0.805413	28k_161_D04	384P41_B_08	COT_EC_C04	DT050658	STZ (SALT TOLERANCE ZINC FINGER); nucleic acid binding / transcription factor/ zinc ion binding[Arabidopsis thaliana]	F:zinc ion binding; C:intracellular
28k_189_F06_CS	2.67593	9.78438	6.04067	0.0315324	0.803868	28k_189_F06	384P48_C_12	080H11.DAT	DR454615	AZF2 (ARABIDOPSIS ZINC-FINGER PROTEIN 2)[Arabidopsis thaliana]	F:zinc ion binding; C:intracellular
28k_232_A04_CS	1.99858	8.98854	6.07343	0.0315324	0.84002	28k_232_A04	384P58_M_07	238G04.DAT	DR458652	RPP8 (RECOGNITION OF PERONOSPORA PARASITICA 8)[Arabidopsis thaliana]	P:defense response; P:apoptosis; F:ATP binding; F:hydrolase activity
28k_195_C11_CS	2.09749	11.3313	6.06835	0.0315324	0.834422	28k_195_C11	384P49_J_21	101C05.DAT	DR455158	Ethylene-responsive transcription factor ERF060 [Arabidopsis thaliana]
28k_092_C07_CS	1.81112	11.7118	6.06957	0.0315324	0.835765	28k_092_C07	384P23_N_13	UFL_394_10.T3	ES832256	24-methylenesterol C-methyltransferase 2 [Arabidopsis thaliana]
28k_244_D01_CS	1.94844	11.7225	6.0268	0.0315324	0.788514	28k_244_D01	384P61_N_02	sg034G09.DAT	DR460484	predicted protein [Populus trichocarpa]
28k_074_A01_CS	2.00312	10.3786	6.03191	0.0315324	0.794165	28k_074_A01	384P19_E_01	UFL_314_41.T3	ES817222	predicted protein [Populus trichocarpa]	F:metal ion binding; F:zinc ion binding
28k_246_B07_CS	1.59068	8.77525	6.08245	0.0315324	0.849944	28k_246_B07	384P62_E_14	sg039C02.DAT	DR460655	No Hits
28k_246_H03_CS	2.10475	10.92	6.03571	0.0315324	0.798378	28k_246_H03	384P62_H_06	sg041D05.DAT	DR460723	No Hits
28k_035_D04_CS	-1.62056	14.642	-6.04358	0.0315324	0.807083	28k_035_D04	384P09_J_08	UFL_167_36.T3	ES808327	No Hits
28k_072_C03_CS	1.99149	11.8541	5.99265	0.0323254	0.750584	28k_072_C03	384P18_N_05	UFL_308_60.T3	ES809342	AtTLP1 (TUBBY LIKE PROTEIN 1); phosphoric diester hydrolase/ transcription factor[Arabidopsis thaliana]
28k_211_D11_CS	2.22132	11.2114	5.98416	0.0323254	0.741134	28k_211_D11	384P53_J_22	163B08.DAT	DR456692	isoflavone reductase, putative[Arabidopsis thaliana]	P:regulation of nitrogen utilization; F:binding; F:transcription repressor activity; F:catalytic activity
28k_252_F02_CS	2.84128	9.03848	5.98834	0.0323254	0.74579	28k_252_F02	384P63_O_04	sg028F11.DAT	DR460279	similar to unknown protein (TAIR:AT5G12010.1); similar to unnamed protein product [Vitis vinifera] (GB:CAO43835.1); contains domain PTHR22930 (PTHR22930)	C:chloroplast; C:membrane
28k_301_A05_CS	1.86305	11.1027	5.93296	0.032806	0.68388	28k_301_A05	384P76_A_09	189B07.DAT	DR457359	F3H (TRANSPARENT TESTA 6); naringenin 3-dioxygenase[Arabidopsis thaliana]	P:flavonoid biosynthetic process; F:naringenin 3-dioxygenase activity; F:L-ascorbic acid binding; F:iron ion binding; P:oxidation reduction; F:oxidoreductase activity, acting on single donors with incorporation of molecular oxygen, incorporation of two atoms of oxygen
28k_263_F02_CS	1.57297	9.5486	5.94077	0.032806	0.692637	28k_263_F02	384P66_K_04	sg088H10.DAT	DR462152	NQR (NADPH:QUINONE OXIDOREDUCTASE); FMN reductase[Arabidopsis thaliana]	F:NAD(P)H dehydrogenase (quinone) activity; P:defense response to bacterium; F:binding; C:peroxisome; C:plasma membrane; P:oxidation reduction; C:chloroplast stroma; P:response to salt stress
28k_174_B01_CS	2.0045	8.51549	5.91367	0.032806	0.662209	28k_174_B01	384P44_E_02	260C09.DAT	DR459228	(S)-2-hydroxy-acid oxidase, peroxisomal, putative / glycolate oxidase, putative / short chain alpha-hydroxy acid oxidase, putative[Arabidopsis thaliana]	P:oxidation reduction; F:(S)-2-hydroxy-acid oxidase activity; F:electron carrier activity; F:FMN binding
28k_082_G03_CS	-1.73194	8.28253	-5.94224	0.032806	0.694286	28k_082_G03	384P21_H_05	UFL_352_42.T3	ES833630	HVA22J (HVA22-LIKE PROTEIN J)[Arabidopsis thaliana]	F:molecular_function; P:biological_process
28k_145_C05_CS	-1.66947	12.2279	-5.91266	0.032806	0.661082	28k_145_C05	384P37_B_09	UFL_571_87.T3	ES794017	zinc finger (CCCH-type) family protein[Arabidopsis thaliana]	P:regulation of transcription; F:transcription factor activity
28k_262_A11_CS	1.75743	9.72106	5.94712	0.032806	0.699753	28k_262_A11	384P66_E_21	sg079E10.DAT	DR461882	RAP2.4 (related to AP2 4); DNA binding / transcription factor[Arabidopsis thaliana]	F:transcription factor activity; C:nucleus; P:regulation of transcription, DNA-dependent
28k_275_A03_CS	2.40043	10.2122	5.91733	0.032806	0.666328	28k_275_A03	384P69_I_05	sg130F11.DAT	DR463119	calcium-transporting ATPase, plasma membrane-type, putative / Ca(2+)-ATPase, putative (ACA12)[Arabidopsis thaliana]	F:calcium-transporting ATPase activity; C:integral to membrane; P:ATP biosynthetic process; F:ATP binding; P:calcium ion transport
28k_121_H08_CS	1.55222	8.96479	5.92103	0.032806	0.670486	28k_121_H08	384P31_D_16	UFL_500_30.T3	ES795487	No Hits
28k_149_D03_CS	2.51437	9.63027	5.91703	0.032806	0.665993	28k_149_D03	384P38_B_06	UFL_582_96.T3	ES793993	No Hits
28k_091_B05_CS	1.96134	10.4327	5.90014	0.0330412	0.646975	28k_091_B05	384P23_I_10	UFL_639_45.T3	ES805798	scarecrow transcription factor family protein[Arabidopsis thaliana]	P:regulation of transcription; F:protein binding
28k_101_A07_CS	-2.24878	10.9974	-5.87865	0.0336213	0.622728	28k_101_A07	384P26_A_13	UFL_432_39.T3	ES827276	PDS1 (PHYTOENE DESATURATION 1)[Arabidopsis thaliana]	P:oxidation reduction; F:identical protein binding; F:4-hydroxyphenylpyruvate dioxygenase activity; P:aromatic amino acid family metabolic process
28k_231_F08_CS	-1.89063	8.88603	-5.83035	0.0346407	0.567983	28k_231_F08	384P58_K_16	237E12.DAT	DR458620	zinc finger (CCCH-type) family protein[Arabidopsis thaliana]	P:leaf senescence; P:jasmonic acid mediated signaling pathway; P:regulation of transcription; F:transcription factor activity; C:nucleus; F:zinc ion binding
28k_254_E06_CS	1.36405	10.5613	5.83111	0.0346407	0.56884	28k_254_E06	384P64_G_11	sg053G09.DAT	DR461106	FAD8 (FATTY ACID DESATURASE 8); omega-3 fatty acid desaturase[Arabidopsis thaliana]	F:delta12-fatty acid dehydrogenase activity; P:fatty acid biosynthetic process; P:oxidation reduction; C:chloroplast; C:membrane
28k_162_G10_CS	1.98751	10.8516	5.82829	0.0346407	0.565636	28k_162_G10	384P41_H_19	COT_FX_B11	DT053973	XTR6 (XYLOGLUCAN ENDOTRANSGLYCOSYLASE 6); hydrolase, acting on glycosyl bonds[Arabidopsis thaliana]	P:cellular glucan metabolic process; F:hydrolase activity, hydrolyzing O-glycosyl compounds; C:apoplast; C:cell wall; F:xyloglucan:xyloglucosyl transferase activity
28k_102_C06_CS	1.46952	9.12917	5.84062	0.0346407	0.579647	28k_102_C06	384P26_F_11	UFL_644_80.T3	ES807504	similar to unknown protein (TAIR:AT2G37930.1); similar to unnamed protein product [Vitis vinifera] (GB:CAO15744.1)	F:molecular_function; P:biological_process
28k_099_B07_CS	-1.80173	14.2069	-5.8161	0.0348902	0.551759	28k_099_B07	384P25_I_14	UFL_424_59.T3	ES825988	hypothetical protein [Arabidopsis thaliana]
28k_253_C12_CS	1.52835	9.49497	5.78947	0.0350317	0.521364	28k_253_C12	384P64_B_23	BC_011_06	EY198026	similar to unknown protein [Arabidopsis thaliana] (TAIR:AT1G50040.1); similar to unnamed protein product [Vitis vinifera] (GB:CAO61535.1); contains InterPro domain Protein of unknown function DUF1005 (InterPro:IPR010410)	P:multicellular organismal development; P:regulation of defense response to virus; P:gene silencing by RNA; C:perinuclear region of cytoplasm
28k_148_C04_CS	-1.54756	13.046	-5.79155	0.0350317	0.523734	28k_148_C04	384P37_N_07	UFL_580_38.T3	ES802184	similar to unknown protein (TAIR:AT2G20230.1); similar to unknown [Populus trichocarpa] (GB:ABK93408.1); similar to unknown [Populus trichocarpa] (GB:ABK93560.1); contains InterPro domain CD9/CD37/CD63 antigen; (InterPro:IPR000301)	C:plasma membrane
28k_175_H10_CS	-1.56138	8.30611	-5.78933	0.0350317	0.521205	28k_175_H10	384P44_L_20	036A09.DAT	DR453317	similar to unknown protein (TAIR:AT3G18170.1); similar to unnamed protein product [Vitis vinifera] (GB:CAO68130.1); contains InterPro domain Protein of unknown function DUF563 (InterPro:IPR007657)	C:mitochondrion; F:transferase activity
28k_234_C09_CS	-2.10076	11.4542	-5.79747	0.0350317	0.530498	28k_234_C09	384P59_F_17	247F12.DAT	DR458867	ATGDU2 (ARABIDOPSIS THALIANA GLUTAMINE DUMPER 2)[Arabidopsis thaliana]
28k_289_D09_CS	-2.08089	8.94023	-5.78363	0.0350317	0.514686	28k_289_D09	384P73_B_18	BC_005_45	EY197554	No Hits	P:tetracycline transport; C:integral to membrane; P:response to antibiotic; F:tetracycline:hydrogen antiporter activity
28k_221_C07_CS	-1.49025	10.3832	-5.77609	0.0351078	0.506045	28k_221_C07	384P56_B_13	198E01.DAT	DR457629	No Hits
28k_079_H10_CS	3.9338	8.06978	5.75695	0.0356589	0.484103	28k_079_H10	384P20_L_20	UFL_340_42.T3	ES819585	ATCHS/CHS/TT4 (CHALCONE SYNTHASE); naringenin-chalcone synthase[Arabidopsis thaliana]	F:acyltransferase activity; F:naringenin-chalcone synthase activity; P:flavonoid biosynthetic process
28k_064_D10_CS	-2.02092	9.1242	-5.74595	0.0357743	0.471461	28k_064_D10	384P16_N_20	UFL_280_73.T3	ES813336	hydroxyproline-rich glycoprotein family protein[Arabidopsis thaliana]	P:biological_process
28k_066_A06_CS	1.94521	10.5397	5.74305	0.0357743	0.468121	28k_066_A06	384P17_E_11	UFL_286_61.T3	ES827863	F3H (TRANSPARENT TESTA 6); naringenin 3-dioxygenase[Arabidopsis thaliana]	P:oxidation reduction; F:oxidoreductase activity; F:naringenin 3-dioxygenase activity
28k_182_A05_CS	-1.57802	8.95163	-5.72934	0.0361158	0.452338	28k_182_A05	384P46_E_09	037A08.DAT	DR453350	ATMTP1/MTP1/ZAT1 (ZINC TRANSPORTER OF ARABIDOPSIS THALIANA); zinc ion transmembrane transporter[Arabidopsis thaliana]	P:oxidation reduction; F:cation transmembrane transporter activity; P:cation transport; C:plasma membrane; F:2-alkenal reductase activity
28k_289_C05_CS	3.33562	9.73819	5.71535	0.0362528	0.436199	28k_289_C05	384P73_B_09	BC_005_13	EY197523	ATGEX1/GEX1 (GAMETE EXPRESSED PROTEIN1)[Arabidopsis thaliana]	C:cytoplasmic membrane-bounded vesicle; C:membrane
28k_064_E08_CS	1.35742	10.1327	5.71521	0.0362528	0.436039	28k_064_E08	384P16_O_15	UFL_281_32.T3	ES811801	No Hits
28k_099_F10_CS	-1.65407	9.72777	-5.70831	0.0363174	0.428059	28k_099_F10	384P25_K_20	UFL_427_16.T3	ES833625	CER1 (ECERIFERUM 1)[Arabidopsis thaliana]	P:fatty acid biosynthetic process; F:oxidoreductase activity; P:oxidation reduction; C:endoplasmic reticulum
28k_249_F02_CS	2.03595	7.87702	5.6974	0.0365528	0.41545	28k_249_F02	384P63_C_04	sg050A01.DAT	DR460983	No Hits
28k_249_D04_CS	-1.52464	8.72422	-5.65922	0.0370697	0.371151	28k_249_D04	384P63_B_08	sg049D04.DAT	DR460961	esterase/lipase/thioesterase family protein[Arabidopsis thaliana]	F:hydrolase activity
28k_020_D05_CS	1.46656	8.33681	5.66541	0.0370697	0.378347	28k_020_D05	384P05_N_10	UFL_088_61	EY197172	sugar porter[Arabidopsis thaliana]	P:carbohydrate transport; C:integral to membrane; F:sugar:hydrogen symporter activity; P:biological_process
28k_017_A11_CS	1.87974	9.41665	5.66886	0.0370697	0.382353	28k_017_A11	384P05_A_21	UFL_073_62.T3	ES841120	flavonoid 3',5'-hydroxylase [Gossypium hirsutum]	F:heme binding; F:iron ion binding; F:electron carrier activity; F:flavonoid 3',5'-hydroxylase activity; P:oxidation reduction; C:microsome; F:oxidoreductase activity; C:endoplasmic reticulum; F:metal ion binding; F:monooxygenase activity
28k_085_B03_CS	1.65188	9.59307	5.666	0.0370697	0.379032	28k_085_B03	384P22_A_06	UFL_362_95.T3	ES825050	No Hits
28k_163_H05_CS	1.67966	10.6889	5.66299	0.0370697	0.375529	28k_163_H05	384P41_L_10	BC_011_70	EY198076	No Hits
28k_166_B07_CS	-1.46151	9.7703	-5.65177	0.0371708	0.362482	28k_166_B07	384P42_E_14	005A03.DAT	DR452394	acyl-CoA thioesterase family protein[Arabidopsis thaliana]	F:palmitoyl-CoA hydrolase activity
28k_120_A09_CS	2.9066	7.54392	5.64016	0.0372353	0.348947	28k_120_A09	384P30_M_17	UFL_664_06.T3	ES850168	ANAC091/TIP (TCV-INTERACTING PROTEIN); transcription coactivator/ transcription factor[Arabidopsis thaliana]	P:regulation of transcription
28k_146_B07_CS	1.55542	9.51451	5.64244	0.0372353	0.351613	28k_146_B07	384P37_E_14	UFL_574_51.T3	ES791274	similar to unknown protein (TAIR:AT4G37820.1); similar to unnamed protein product [Vitis vinifera] (GB:CAO17742.1)
28k_041_D07_CS	1.3363	10.4167	5.62865	0.0373013	0.335513	28k_041_D07	384P11_B_14	UFL_192_61.T3	ES816096	chloroplast-encoded ribosomal protein S18 [Arabidopsis thaliana]	C:ribosome; F:structural constituent of ribosome; C:chloroplast; P:translation
28k_064_D09_CS	-1.76549	9.6694	-5.63055	0.0373013	0.337737	28k_064_D09	384P16_N_18	UFL_280_71.T3	ES811330	NADH dehydrogenase subunit 5	F:nucleotidyltransferase activity; F:transferase activity; P:biological_process; C:cellular_component
28k_171_G01_CS	1.32499	11.1213	5.60778	0.037571	0.311108	28k_171_G01	384P43_L_01	023A07.DAT	DR452916	putative ATP binding protein [Arabidopsis thaliana]
28k_118_C09_CS	1.5215	8.61847	5.60774	0.037571	0.311069	28k_118_C09	384P30_F_17	UFL_489_12.T3	ES797307	No Hits
28k_194_A01_CS	-1.81466	14.8393	-5.61619	0.037571	0.320956	28k_194_A01	384P49_E_01	096D08.DAT	DR455029	Protein TAR1 [Kluyveromyces lactis]
28k_158_B09_CS	-1.63376	14.6043	-5.60179	0.0376197	0.304088	28k_158_B09	384P40_E_18	COT_FM_H12	DT053253	Aflatoxin biosynthesis regulatory protein [Aspergillus parasiticus]
28k_211_E08_CS	1.59917	10.4978	5.59424	0.0377399	0.295246	28k_211_E08	384P53_K_15	163F01.DAT	DR456701	similar to unknown protein (TAIR:AT4G27435.1); similar to unnamed protein product [Vitis vinifera] (GB:CAO42142.1); contains InterPro domain Protein of unknown function DUF1218 (InterPro:IPR009606)	C:cytoplasmic membrane-bounded vesicle
28k_094_A10_CS	1.69298	10.9034	5.58752	0.0378256	0.287358	28k_094_A10	384P24_E_19	UFL_401_64.T3	ES833273	ATPK3 (Arabidopsis thaliana serine/threonine protein kinase 3); kinase[Arabidopsis thaliana]	P:protein amino acid phosphorylation; F:ATP binding; F:protein serine/threonine kinase activity
28k_127_B12_CS	1.6901	10.1042	5.5787	0.0380067	0.276996	28k_127_B12	384P32_I_24	UFL_515_24	EY197237	protease-associated (PA) domain-containing protein[Arabidopsis thaliana]	C:cytoplasmic membrane-bounded vesicle; F:aspartic-type endopeptidase activity; C:integral to membrane; P:proteolysis
28k_089_A01_CS	-1.46388	9.629	-5.5581	0.0380904	0.252744	28k_089_A01	384P23_A_01	UFL_379_60.T3	ES823790	phosphate-responsive protein, putative[Arabidopsis thaliana]
28k_265_A03_CS	2.33421	8.1055	5.55987	0.0380904	0.254831	28k_265_A03	384P67_A_05	sg094E10.DAT	DR462287	binding[Arabidopsis thaliana]	C:protein complex; F:binding; C:cytosol; C:nucleus
28k_291_A04_CS	-1.39321	8.64457	-5.55808	0.0380904	0.252725	28k_291_A04	384P73_I_07	F08_P-18_064	EX165879	transporter-related[Arabidopsis thaliana]	C:integral to membrane; P:response to nematode
28k_223_E06_CS	2.27519	9.58991	5.56677	0.0380904	0.262956	28k_223_E06	384P56_K_11	207H10.DAT	DR457844	hypothetical protein [Vitis vinifera]
28k_152_A03_CS	1.80023	10.6011	5.53196	0.0388602	0.221873	28k_152_A03	384P38_M_05	UFL_591_72.T3	ES802002	Putative GTP-binding protein	P:response to gibberellin stimulus
28k_158_D06_CS	1.68822	10.0935	5.53379	0.0388602	0.224039	28k_158_D06	384P40_F_12	COT_DK_E11	DT049250	Gossypium hirsutum 24-sterol C-methyltransferase (SMT2-1) Mrna
28k_087_D10_CS	1.6606	9.34756	5.52359	0.0389402	0.211976	28k_087_D10	384P22_J_20	UFL_372_88.T3	ES822030	ATLPP3/LPP3 (LIPID PHOSPHATE PHOSPHATASE 3); phosphatidate phosphatase[Arabidopsis thaliana]	C:membrane; P:oxidation reduction; F:phosphatidate phosphatase activity; F:2-alkenal reductase activity
28k_139_F01_CS	-1.3687	9.6199	-5.49006	0.0389402	0.172186	28k_139_F01	384P35_K_02	UFL_553_54.T3	ES791664	zinc finger (B-box type) family protein[Arabidopsis thaliana]	F:zinc ion binding; C:intracellular
28k_134_C07_CS	1.65327	10.8107	5.49647	0.0389402	0.179804	28k_134_C07	384P34_F_13	UFL_679_21.T3	ES849117	thaumatin, putative[Arabidopsis thaliana]	C:anchored to membrane
28k_161_B09_CS	1.88957	9.99257	5.49276	0.0389402	0.175399	28k_161_B09	384P41_A_18	COT_DZ_C05	DT050435	similar to unknown protein (TAIR:AT3G04780.1); similar to unknown [Populus trichocarpa] (GB:ABK95895.1); contains InterPro domain Protein of unknown function DUF1000 (InterPro:IPR010400)	F:helicase activity
28k_001_A01_CS	1.98826	8.45464	5.51496	0.0389402	0.201755	28k_001_A01	384P01_A_01	UFL_001_01.T3	ES834740	AOP1 (2-oxoglutarate?dependent dioxygenase 1.1); oxidoreductase, acting on paired donors, with incorporation or reduction of molecular oxygen, 2-oxoglutarate as one donor, and incorporation of one atom each of oxygen into both donors[Arabidopsis thaliana]	F:oxidoreductase activity
28k_115_C05_CS	1.98908	12.0035	5.48586	0.0389402	0.167186	28k_115_C05	384P29_J_09	UFL_481_41.T3	ES792694	hydrolase[Arabidopsis thaliana]	P:metabolic process
28k_245_A02_CS	2.10684	8.23039	5.48868	0.0389402	0.170544	28k_245_A02	384P62_A_03	sg010A05.DAT	DR459727	ATL2 (Arabidopsis T?xicos en Levadura 2); protein binding / zinc ion binding[Arabidopsis thaliana]	F:metal ion binding; F:zinc ion binding; F:protein binding
28k_215_F04_CS	-1.46175	8.78202	-5.49524	0.0389402	0.178339	28k_215_F04	384P54_K_08	179B09.DAT	DR457092	alcohol dehydrogenase, putative[Arabidopsis thaliana]	F:zinc ion binding; P:oxidation reduction; F:S-(hydroxymethyl)glutathione dehydrogenase activity
28k_210_D07_CS	-1.42367	11.5081	-5.49355	0.0389402	0.176339	28k_210_D07	384P53_F_14	159D12.DAT	DR456594	RecName: Full=Auxin response factor 2; AltName: Full=ARF1-binding protein; Short=ARF1-BP	P:transcription; P:regulation of cellular process
28k_178_B01_CS	1.76036	9.42046	5.49283	0.0389402	0.17548	28k_178_B01	384P45_E_02	043A03.DAT	DR453518	No Hits
28k_086_H07_CS	1.55736	9.58834	5.47517	0.0392374	0.154464	28k_086_H07	384P22_H_14	UFL_370_59.T3	ES823746	hydrolase[Arabidopsis thaliana]	F:hydrolase activity
28k_133_F03_CS	2.32903	8.7038	5.43326	0.0393731	0.104387	28k_133_F03	384P34_C_06	UFL_534_47	ES791332	TCH4 (TOUCH 4); hydrolase, acting on glycosyl bonds / xyloglucan:xyloglucosyl transferase[Arabidopsis thaliana]	F:hydrolase activity, hydrolyzing O-glycosyl compounds; P:cellular glucan metabolic process; C:apoplast; C:cell wall; F:xyloglucan:xyloglucosyl transferase activity
28k_096_G11_CS	1.36771	8.30078	5.45731	0.0393731	0.133151	28k_096_G11	384P24_P_21	UFL_412_19.T3	ES819590	glycosyltransferase family protein[Arabidopsis thaliana]	F:transferase activity, transferring hexosyl groups
28k_292_E07_CS	1.89974	11.315	5.45956	0.0393731	0.135845	28k_292_E07	384P73_O_13	E12_R-26_099	EY196800	NST1 (NAC SECONDARY WALL THICKENING PROMOTING FACTOR1); transcription factor[Arabidopsis thaliana]	P:regulation of transcription
28k_071_B11_CS	-1.59715	10.4086	-5.4335	0.0393731	0.104675	28k_071_B11	384P18_I_22	UFL_304_75.T3	ES828106	GT72B1; UDP-glucosyltransferase/ UDP-glycosyltransferase/ transferase, transferring glycosyl groups[Arabidopsis thaliana]	F:hydroquinone glucosyltransferase activity; P:metabolic process
28k_294_D10_CS	1.36278	12.3881	5.4604	0.0393731	0.136846	28k_294_D10	384P74_F_20	BC_010_66	EY198007	CLA1 (CLOROPLASTOS ALTERADOS 1)[Arabidopsis thaliana]	F:obs-deoxy-D-xylulose-5-phosphate synthase activity; C:plastid; P:terpenoid biosynthetic process
28k_303_C11_CS	-1.56583	11.0508	-5.44826	0.0393731	0.122345	28k_303_C11	384P76_J_21	sg052H01.DAT	DR461071	lipase [Gossypium hirsutum]	F:lipase activity
28k_271_C11_CS	2.05469	9.67483	5.42765	0.0393731	0.097668	28k_271_C11	384P68_J_21	sg119E12.DAT	DR462844	heat shock protein-related[Arabidopsis thaliana]	P:protein metabolic process; C:mitochondrion
28k_263_C12_CS	-1.79903	10.1946	-5.42657	0.0393731	0.0963656	28k_263_C12	384P66_J_23	sg087H11.DAT	DR462120	E13L3 (GLUCAN ENDO-1,3-BETA-GLUCOSIDASE-LIKE PROTEIN 3)[Arabidopsis thaliana]	C:plasma membrane
28k_098_G08_CS	1.44786	8.84993	5.42694	0.0393731	0.0968173	28k_098_G08	384P25_H_15	UFL_423_33.T3	ES830882	predicted protein [Populus trichocarpa]	F:binding; ; P:primary metabolic process
28k_231_B04_CS	1.87596	10.3297	5.45142	0.0393731	0.126123	28k_231_B04	384P58_I_08	235E11.DAT	DR458568	reverse transcriptase, putative; 16838-20266 [Arabidopsis thaliana]
28k_011_B05_CS	1.51694	10.5122	5.43826	0.0393731	0.110376	28k_011_B05	384P03_I_10	UFL_048_26.T3	ES838887	No Hits
28k_013_A12_CS	-1.28385	10.4058	-5.41765	0.0396046	0.0856731	28k_013_A12	384P04_A_23	UFL_056_65.T3	ES839656	flavonoid 3',5'-hydroxylase [Gossypium hirsutum]	F:oxidoreductase activity; F:iron ion binding
28k_065_C02_CS	-2.13168	10.9495	-5.39765	0.0401807	0.0616278	28k_065_C02	384P17_B_03	UFL_283_85.T3	ES829629	ribosomal protein L2[Arabidopsis thaliana]	F:structural constituent of ribosome; C:small ribosomal subunit; C:chloroplast; P:translation; C:mitochondrion
28k_132_B05_CS	1.69041	9.43586	5.40063	0.0401807	0.0652096	28k_132_B05	384P33_M_10	UFL_678_18.T3	ES850426	No Hits
28k_301_H05_CS	1.47282	10.8476	5.39161	0.0402817	0.054356	28k_301_H05	384P76_D_10	267B01.DAT	DR459399	similar to unknown protein (TAIR:AT3G09570.1); similar to unnamed protein product [Vitis vinifera] (GB:CAO18079.1); contains InterPro domain Transmembrane receptor, eukaryota; (InterPro:IPR009637)	C:membrane; C:cytoplasmic membrane-bounded vesicle
28k_152_B09_CS	1.33204	13.9783	5.3713	0.0408911	0.0298632	28k_152_B09	384P38_M_18	UFL_592_57.T3	ES790766	CPL2 (CTD phosphatase-like 2); double-stranded RNA binding[Arabidopsis thaliana]	F:phosphoserine phosphatase activity; P:auxin mediated signaling pathway; P:positive regulation of transcription
28k_211_F03_CS	-1.47851	9.50981	-5.3734	0.0408911	0.0323936	28k_211_F03	384P53_K_06	163H01.DAT	DR456708	AAR3 (ANTIAUXIN-RESISTANT 3)[Arabidopsis thaliana]
28k_144_A08_CS	2.12891	8.83604	5.36043	0.0412375	0.0167154	28k_144_A08	384P36_M_15	UFL_566_95.T3	ES798270	AOP1 (2-oxoglutarate dependent dioxygenase 1.1); oxidoreductase, acting on paired donors, with incorporation or reduction of molecular oxygen, 2-oxoglutarate as one donor, and incorporation of one atom each of oxygen into both donors[Arabidopsis thaliana]	F:oxidoreductase activity
28k_208_G03_CS	1.40334	11.3693	5.3415	0.0416427	-0.00620651	28k_208_G03	384P52_P_05	153F12.DAT	DR456435	ATGSTF9 (Arabidopsis thaliana Glutathione S-transferase (class phi) 9); glutathione transferase[Arabidopsis thaliana]	P:defense response to bacterium; F:glutathione transferase activity; C:vacuole; F:copper ion binding; C:plasma membrane; C:chloroplast stroma; C:apoplast; F:glutathione binding
28k_144_D04_CS	3.00837	7.44973	5.31829	0.0416427	-0.0343831	28k_144_D04	384P36_N_08	UFL_567_88.T3	ES803522	ATP binding/protein binding/transmembrane receptor
28k_213_B03_CS	1.45111	12.4035	5.32643	0.0416427	-0.0244936	28k_213_B03	384P54_A_06	170C06.DAT	DR456852	CYP71B35 (cytochrome P450, family 71, subfamily B, polypeptide 35); oxygen binding[Arabidopsis thaliana]	F:heme binding; P:oxidation reduction; F:electron carrier activity; F:4-hydroxyphenylacetaldehyde oxime monooxygenase activity
28k_191_C10_CS	-1.65303	12.3225	-5.31944	0.0416427	-0.0329884	28k_191_C10	384P48_J_19	086H02.DAT	DR454775	permease, putative[Arabidopsis thaliana]	F:transmembrane transporter activity
28k_232_D12_CS	-1.44067	10.7104	-5.34285	0.0416427	-0.00456325	28k_232_D12	384P58_N_24	240E05.DAT	DR458695	SCPL29 (serine carboxypeptidase-like 29); serine carboxypeptidase[Arabidopsis thaliana]	F:serine-type carboxypeptidase activity; C:vacuole; C:cytoplasmic membrane-bounded vesicle; P:proteolysis
28k_115_G05_CS	2.14258	9.67834	5.32051	0.0416427	-0.0316772	28k_115_G05	384P29_L_09	UFL_482_51.T3	ES799951	protein kinase family protein / U-box domain-containing protein[Arabidopsis thaliana]	F:protein kinase activity
28k_061_B08_CS	1.37835	8.45698	5.32272	0.0416427	-0.0289933	28k_061_B08	384P16_A_16	UFL_269_81.T3	ES812333	No Hits
28k_253_F04_CS	1.69706	10.3056	5.33992	0.0416427	-0.00811506	28k_253_F04	384P64_C_08	sg032A07.DAT	DR460389	hypothetical protein [Oryza sativa Japonica Group]
28k_163_A11_CS	-1.72441	13.3907	-5.3199	0.0416427	-0.0324252	28k_163_A11	384P41_I_21	COT_ET_E06	DT052060	No Hits
28k_210_A08_CS	1.53483	12.564	5.30651	0.0418666	-0.0487136	28k_210_A08	384P53_E_15	157H01.DAT	DR456559	MLP28 (MLP-LIKE PROTEIN 28)[Arabidopsis thaliana]	P:defense response; P:response to biotic stimulus; C:chloroplast
28k_121_F02_CS	1.55755	12.7299	5.30716	0.0418666	-0.0479251	28k_121_F02	384P31_C_04	UFL_499_43.T3	ES799465	No Hits
28k_227_C07_CS	-1.48393	12.5435	-5.29589	0.0418993	-0.0616557	28k_227_C07	384P57_J_13	221D06.DAT	DR458203	APT5 (ADENINE PHOSPHORIBOSYLTRANSFERASE 5); adenine phosphoribosyltransferase[Arabidopsis thaliana]	P:adenine salvage; P:nucleoside metabolic process; F:transferase activity, transferring glycosyl groups
28k_266_A02_CS	-1.43273	10.4138	-5.29497	0.0418993	-0.0627821	28k_266_A02	384P67_E_03	sg105F03.DAT	DR462536	HTA11; DNA binding[Arabidopsis thaliana]	C:nucleosome; F:DNA binding; P:nucleosome assembly; F:protein binding; C:nucleus
28k_118_F02_CS	-1.35144	8.8931	-5.29911	0.0418993	-0.0577327	28k_118_F02	384P30_G_04	UFL_489_91.T3	ES800222	No Hits
28k_122_D09_CS	1.59315	9.48048	5.28404	0.0422203	-0.0761174	28k_122_D09	384P31_F_18	UFL_501_56.T3	ES795350	zinc finger (C3HC4-type RING finger) family protein[Arabidopsis thaliana]	F:zinc ion binding; F:ubiquitin-protein ligase activity
28k_150_A02_CS	1.40758	11.7303	5.28152	0.0422203	-0.0792004	28k_150_A02	384P38_E_03	UFL_692_26.T3	ES850766	reverse transcriptase, putative; 16838-20266 [Arabidopsis thaliana]	F:RNA binding; P:RNA-dependent DNA replication; F:RNA-directed DNA polymerase activity
28k_092_G02_CS	1.83777	9.58231	5.27181	0.0425379	-0.0910734	28k_092_G02	384P23_P_03	UFL_396_55.T3	ES827118	similar to unknown protein (TAIR:AT5G57123.1); similar to unknown [Picea sitchensis] (GB:ABK22689.1)	F:molecular_function; P:biological_process
28k_184_A07_CS	-1.2697	13.3014	-5.26665	0.0426178	-0.0973922	28k_184_A07	384P46_M_13	061H12.DAT	DR454081	proton-dependent oligopeptide transport (POT) family protein[Arabidopsis thaliana]	C:membrane; P:oligopeptide transport; F:transporter activity
28k_098_C10_CS	2.05733	10.6704	5.2632	0.0426178	-0.101606	28k_098_C10	384P25_F_19	UFL_418_47.T3	ES820146	NAC domain protein NAC1 [Gossypium hirsutum]	P:regulation of transcription
28k_026_F07_CS	-1.38741	10.26	-5.25035	0.042742	-0.117366	28k_026_F07	384P07_G_14	UFL_123_63.T3	ES845532	APT5 (ADENINE PHOSPHORIBOSYLTRANSFERASE 5); adenine phosphoribosyltransferase[Arabidopsis thaliana]	P:adenine salvage; P:nucleoside metabolic process; F:transferase activity, transferring glycosyl groups
28k_161_D12_CS	-1.28422	10.112	-5.25608	0.042742	-0.110331	28k_161_D12	384P41_B_24	COT_ED_E03	DT050751	PREDICTED: hypothetical protein [Vitis vinifera]
28k_111_H11_CS	2.29995	10.1319	5.25335	0.042742	-0.113687	28k_111_H11	384P28_L_22	UFL_472_03.T3	ES803656	GRAS family transcription factor [Populus trichocarpa]	P:regulation of transcription
28k_102_E02_CS	1.62023	9.22206	5.23771	0.0432243	-0.132877	28k_102_E02	384P26_G_03	UFL_437_88.T3	ES832563	similar to unnamed protein product [Vitis vinifera] (GB:CAO67470.1)	P:biological_process
28k_257_C09_CS	1.29478	12.2742	5.22153	0.0439044	-0.152779	28k_257_C09	384P65_B_17	sg073D09.DAT	DR461710	ATRAB1B (Arabidopsis thaliana responsive to abscisic acid 1B); GTP binding[Arabidopsis thaliana]	F:GTP binding; C:cytoplasmic membrane-bounded vesicle; P:small GTPase mediated signal transduction; P:protein transport
28k_017_B07_CS	1.27964	13.0511	5.21477	0.0440848	-0.161107	28k_017_B07	384P05_A_14	UFL_073_93.T3	ES841151	No Hits
28k_104_E09_CS	1.82168	7.79763	5.19843	0.0445007	-0.181261	28k_104_E09	384P26_O_17	UFL_444_70.T3	ES827091	similar to unknown protein (TAIR:AT4G02170.1); similar to unnamed protein product [Vitis vinifera] (GB:CAO40081.1)	P:biological_process
28k_204_D01_CS	1.93601	8.55251	5.19499	0.0445007	-0.185507	28k_204_D01	384P51_N_02	136H10.DAT	DR456017	No Hits
28k_300_F01_CS	-2.985	9.25102	-5.20263	0.0445007	-0.176079	28k_300_F01	384P75_O_02	UFL_583_55.T3	ES790787	No Hits
28k_179_F03_CS	1.41191	11.4797	5.19362	0.0445007	-0.187208	28k_179_F03	384P45_K_06	032G05.DAT	DR453222	No Hits
28k_135_G06_CS	-1.71955	9.16839	-5.17597	0.0449549	-0.209042	28k_135_G06	384P34_L_11	UFL_541_49.T3	ES798634	ABIL2 (ABL INTERACTOR-LIKE PROTEIN 2)[Arabidopsis thaliana]	F:protein binding
28k_300_B11_CS	1.88035	9.67838	5.17541	0.0449549	-0.209737	28k_300_B11	384P75_M_22	UFL_062_26.T3	ES840177	predicted protein [Populus trichocarpa]
28k_048_E10_CS	1.56852	9.89136	5.18083	0.0449549	-0.203024	28k_048_E10	384P12_O_19	UFL_617_17.T3	ES790529	No Hits
28k_218_E08_CS	-1.39233	11.3811	-5.16414	0.0450347	-0.2237	28k_218_E08	384P55_G_15	189E12.DAT	DR457369	esterase/lipase/thioesterase family protein[Arabidopsis thaliana]	F:catalytic activity
28k_086_A12_CS	1.36595	9.33981	5.16754	0.0450347	-0.219488	28k_086_A12	384P22_E_23	UFL_366_96.T3	ES822121	centromeric protein-related [Arabidopsis thaliana]
28k_172_G02_CS	-1.49005	8.97612	-5.16713	0.0450347	-0.21999	28k_172_G02	384P43_P_03	026B03.DAT	DR453013	Amidase family protein, expressed [Oryza sativa (japonica cultivar-group)]
28k_159_B03_CS	-2.04094	8.43831	-5.16083	0.045038	-0.227801	28k_159_B03	384P40_I_06	cot_DP_A09	DT049616	No Hits
28k_157_B04_CS	1.40629	11.4491	5.15527	0.0450523	-0.234703	28k_157_B04	384P40_A_08	COT_DC_D04	EY196114	No Hits
28k_194_H02_CS	1.38608	13.8162	5.15413	0.0450523	-0.236128	28k_194_H02	384P49_H_04	099E12.DAT	DR455113	No Hits
28k_054_D08_CS	-1.69623	11.7248	-5.15083	0.0450573	-0.240221	28k_054_D08	384P14_F_16	UFL_243_02.T3	ES829257	No Hits
28k_093_H11_CS	1.3983	8.49963	5.13941	0.0455184	-0.25442	28k_093_H11	384P24_D_22	UFL_401_12.T3	ES826997	predicted protein [Populus trichocarpa]	F:zinc ion binding
28k_270_A05_CS	2.48039	9.62518	5.12079	0.0458584	-0.277612	28k_270_A05	384P68_E_09	sg123B041.DAT	DR462923	ATSIP2 (ARABIDOPSIS THALIANA SEED IMBIBITION 2); hydrolase, hydrolyzing O-glycosyl compounds[Arabidopsis thaliana]	F:hydrolase activity; F:galactinol-raffinose galactosyltransferase activity
28k_202_D11_CS	-1.53563	14.5734	-5.12168	0.0458584	-0.2765	28k_202_D11	384P51_F_22	122E07.DAT	DR455682	FLA9[Arabidopsis thaliana]	C:plant-type cell wall; C:anchored to plasma membrane
28k_270_C08_CS	1.72801	8.99807	5.12672	0.0458584	-0.270218	28k_270_C08	384P68_F_15	sg124C05.DAT	DR462950	No Hits
28k_071_D02_CS	-1.83571	13.8025	-5.12322	0.0458584	-0.274583	28k_071_D02	384P18_J_04	UFL_305_35.T3	ES809553	NADH dehydrogenase subunit 1,Vitis vinifera complete mitochondrial genome, cultivar Pinot
28k_220_E10_CS	-1.66398	10.7942	-5.11587	0.0459609	-0.283747	28k_220_E10	384P55_O_19	195G08.DAT	DR457561	similar to CA-responsive protein [Brassica oleracea] (GB:ABB83615.1)	P:biological_process
28k_065_A08_CS	1.2099	11.6839	5.10335	0.0463236	-0.299388	28k_065_A08	384P17_A_15	UFL_625_91.T3	ES805840	similar to unknown protein (TAIR:AT4G38280.1); similar to unknown [Populus trichocarpa] (GB:ABK93717.1)	C:mitochondrion
28k_148_F10_CS	1.81715	8.38882	5.10563	0.0463236	-0.296545	28k_148_F10	384P37_O_20	UFL_581_49.T3	ES793363	No Hits
28k_186_E08_CS	1.35233	10.8298	5.08627	0.0463617	-0.320755	28k_186_E08	384P47_G_15	070E07.DAT	DR454320	ATGLX1 (GLYOXALASE I HOMOLOG); lactoylglutathione lyase[Arabidopsis thaliana]	C:chloroplast envelope; C:vacuole; P:response to cadmium ion; C:plasma membrane; F:zinc ion binding; F:lactoylglutathione lyase activity
28k_119_F04_CS	1.27078	13.3965	5.09217	0.0463617	-0.313369	28k_119_F04	384P30_K_08	UFL_492_92.T3	ES802664	SIK1 (ERINE/THREONINE KINASE 1); kinase[Arabidopsis thaliana]	P:protein amino acid phosphorylation; F:protein tyrosine kinase activity; F:ATP binding; F:protein serine/threonine kinase activity
28k_169_B04_CS	-1.52007	12.2884	-5.08442	0.0463617	-0.323076	28k_169_B04	384P43_A_08	015A07.DAT	DR452671	short-chain dehydrogenase/reductase (SDR) family protein[Arabidopsis thaliana]	P:oxidation reduction; F:protochlorophyllide reductase activity; F:binding
28k_295_C11_CS	1.3899	10.0669	5.08839	0.0463617	-0.31811	28k_295_C11	384P74_J_21	G08_R1_1-96__065	EY196547	similar to hypothetical protein [Cleome spinosa] (GB:ABD96913.1); contains domain PD069074 (PD069074)	F:molecular_function; P:biological_process
28k_211_E10_CS	-1.95371	8.68262	-5.0974	0.0463617	-0.306828	28k_211_E10	384P53_K_19	163F11.DAT	DR456703	FAD-binding domain-containing protein[Arabidopsis thaliana]	F:L-gulonolactone oxidase activity; F:FAD binding; C:membrane; P:oxidation reduction; C:cell wall; F:D-arabinono-1,4-lactone oxidase activity
28k_177_H05_CS	-1.33259	10.8858	-5.09249	0.0463617	-0.312977	28k_177_H05	384P45_D_10	042E09.DAT	DR453498	nodulin MtN3 family protein[Arabidopsis thaliana]	C:membrane; C:cytoplasmic membrane-bounded vesicle
28k_094_A03_CS	-2.59606	8.36447	-5.07604	0.0466733	-0.333577	28k_094_A03	384P24_E_05	UFL_401_33.T3	ES821803	SKS5 (SKU5 Similar 5); copper ion binding / pectinesterase (pectin methylesterase) [Arabidopsis thaliana]	F:pectinesterase activity; F:copper ion binding; C:membrane; C:plant-type cell wall; F:L-ascorbate oxidase activity; P:oxidation reduction; C:apoplast
28k_161_F01_CS	-1.93196	9.49767	-5.07218	0.0467245	-0.338428	28k_161_F01	384P41_C_02	COT_EE_C12	EY196132	sulfotransferase family protein[Arabidopsis thaliana]	F:transferase activity
28k_248_B04_CS	1.9457	8.36348	5.06688	0.0468604	-0.345082	28k_248_B04	384P62_M_08	sg044G11.DAT	DR460843	No Hits
28k_298_E02_CS	1.75532	9.61857	5.05963	0.047112	-0.354191	28k_298_E02	384P75_G_03	BC_009_49	EY197926	ATNUDT4 (Arabidopsis thaliana Nudix hydrolase homolog 4); hydrolase[Arabidopsis thaliana]	C:cytosol
28k_271_G05_CS	1.28255	10.6427	5.05117	0.0474375	-0.364825	28k_271_G05	384P68_L_09	sg121E12.DAT	DR462896	No Hits
28k_142_F01_CS	1.34642	8.68866	5.04318	0.0476886	-0.374883	28k_142_F01	384P36_G_02	UFL_685_30.T3	ES848827	zinc finger (C3HC4-type RING finger) family protein[Arabidopsis thaliana]	F:zinc ion binding
28k_291_A03_CS	-1.72834	12.1511	-5.04109	0.0476886	-0.377512	28k_291_A03	384P73_I_05	E10_P-18_072	EY197055	No Hits
28k_213_H07_CS	1.31737	12.2267	5.03769	0.0477182	-0.381804	28k_213_H07	384P54_D_14	172F01.DAT	DR456928	RecName: Full=ADP-ribosylation factor GTPase-activating protein AGD3; AltName: Full=Protein ARF-GAP DOMAIN 3; Short=AtAGD3; AltName: Full=Protein VASCULAR NETWORK 3; AltName: Full=Protein SCARFACE
28k_238_A04_CS	1.82142	12.4026	5.02929	0.0478873	-0.392398	28k_238_A04	384P60_E_07	sg003B02.DAT	DR459504	delta-8 sphingolipid desaturase (SLD1)[Arabidopsis thaliana]	F:heme binding; P:fatty acid biosynthetic process; F:sphingolipid delta-4 desaturase activity; F:oxidoreductase activity, acting on paired donors, with oxidation of a pair of donors resulting in the reduction of molecular oxygen to two molecules of water
28k_123_C04_CS	-1.2821	12.6299	-5.02908	0.0478873	-0.39266	28k_123_C04	384P31_J_07	UFL_504_09.T3	ES793868	ATP binding protein	C:cytosol
28k_012_A01_CS	-1.65118	11.8125	-5.02177	0.0480223	-0.401882	28k_012_A01	384P03_M_01	UFL_052_21.T3	ES839250	DNAJ heat shock protein, putative[Arabidopsis thaliana]	C:nucleus; F:heat shock protein binding; F:unfolded protein binding
28k_204_F02_CS	1.4629	10.5662	5.0211	0.0480223	-0.402737	28k_204_F02	384P51_O_04	137G01.DAT	DR456042	epoxide hydrolase, putative[Arabidopsis thaliana]	F:hydrolase activity; F:non-membrane spanning protein tyrosine kinase activity
28k_143_D09_CS	1.44363	10.6342	5.01643	0.048132	-0.408636	28k_143_D09	384P36_J_18	UFL_686_23.T3	ES852141	caffeoyl-CoA 3-O-methyltransferase, putative[Arabidopsis thaliana]	F:caffeoyl-CoA O-methyltransferase activity; P:lignin biosynthetic process; F:calcium ion binding
28k_302_B01_CS	-1.36693	13.2756	-5.01113	0.0481358	-0.415328	28k_302_B01	384P76_E_02	009A01.DAT	DR452483	zinc finger (B-box type) family protein[Arabidopsis thaliana]	F:zinc ion binding; C:intracellular
28k_225_C06_CS	-1.2115	12.0997	-5.01069	0.0481358	-0.415881	28k_225_C06	384P57_B_11	214F03.DAT	DR458012	catalytic[Arabidopsis thaliana]	C:cytoplasmic membrane-bounded vesicle
28k_121_B04_CS	-1.82204	8.25187	-5.00131	0.048194	-0.427753	28k_121_B04	384P31_A_08	UFL_497_72.T3	ES804221	phenylalanyl-tRNA synthetase class IIc family protein[Arabidopsis thaliana]	C:mitochondrion; P:phenylalanyl-tRNA aminoacylation; F:phenylalanine-tRNA ligase activity; F:nucleotide binding; C:chloroplast
28k_123_E10_CS	2.61091	9.82321	5.0039	0.048194	-0.424479	28k_123_E10	384P31_K_19	UFL_504_94.T3	ES792912	oxidoreductase, 2OG-Fe(II) oxygenase family protein[Arabidopsis thaliana]	F:gibberellin 3-beta-dioxygenase activity; P:oxidation reduction; F:oxidoreductase activity, acting on single donors with incorporation of molecular oxygen, incorporation of two atoms of oxygen
28k_207_G05_CS	-1.39837	9.46822	-5.00303	0.048194	-0.425582	28k_207_G05	384P52_L_09	149G03.DAT	DR456343	predicted protein [Populus trichocarpa]
28k_166_C10_CS	-2.00218	8.87129	-4.99719	0.0482748	-0.432968	28k_166_C10	384P42_F_19	005G01.DAT	DR452408	ATCSLA02 (Cellulose synthase-like A2); transferase, transferring glycosyl groups[Arabidopsis thaliana]	F:cellulose synthase (UDP-forming) activity; C:membrane
28k_014_D01_CS	1.86225	7.81077	4.99419	0.0482887	-0.436773	28k_014_D01	384P04_F_02	UFL_060_85.T3	ES840046	calmodulin binding[Arabidopsis thaliana]
28k_144_B10_CS	1.84979	12.6033	4.98852	0.0484657	-0.443961	28k_144_B10	384P36_M_20	UFL_686_75.T3	ES848572	zinc finger (C3HC4-type RING finger) family protein[Arabidopsis thaliana]	F:metal ion binding; C:mitochondrion
28k_288_G06_CS	-1.27113	9.74417	-4.97543	0.0491014	-0.460576	28k_288_G06	384P72_P_11	D01_P10_010	EY196953	transparent testa 8;bHLH transcription factor [Arabidopsis thaliana]	P:regulation of transcription; F:transcription regulator activity; C:nucleus
28k_051_F05_CS	-1.58355	9.73183	-4.971	0.049206	-0.4662	28k_051_F05	384P13_K_10	UFL_618_53.T3	ES803944	GATL7 (Galacturonosyltransferase-like 7); polygalacturonate 4-alpha-galacturonosyltransferase/ transferase, transferring glycosyl groups / transferase, transferring hexosyl groups[Arabidopsis thaliana]	F:transferase activity, transferring glycosyl groups
28k_233_G07_CS	1.20132	11.5509	4.96746	0.0492565	-0.470702	28k_233_G07	384P59_D_13	245E08.DAT	DR458819	RecName: Full=Probable disease resistance protein At4g27220	F:ATP binding; P:apoptosis; P:defense response; F:protein binding
28k_081_F05_CS	1.85868	8.66673	4.96303	0.0493143	-0.476336	28k_081_F05	384P21_C_10	UFL_347_60.T3	ES819842	U-box domain-containing protein[Arabidopsis thaliana]	F:ubiquitin-protein ligase activity; F:binding; P:protein ubiquitination
28k_003_D11_CS	2.22989	8.84282	4.96111	0.0493143	-0.478783	28k_003_D11	384P01_J_22	UFL_013_92.T3	ES835881	No Hits
28k_085_G08_CS	1.27099	9.01427	4.9559	0.0494179	-0.485415	28k_085_G08	384P22_D_15	UFL_365_64.T3	ES823035	ASP1 (ASPARTATE AMINOTRANSFERASE 1)[Arabidopsis thaliana]	F:pyridoxal phosphate binding; P:response to cadmium ion; F:L-aspartate:2-oxoglutarate aminotransferase activity; P:biosynthetic process; F:ARF GTPase activator activity; P:cellular amino acid metabolic process; F:zinc ion binding; C:mitochondrion
28k_212_H07_CS	1.66505	8.75403	4.95407	0.0494179	-0.487751	28k_212_H07	384P53_P_14	169G08.DAT	DR456832	Peptidyl-prolyl cis-trans isomerase 8 [Caenorhabditis elegans]
28k_232_D11_CS	-1.2925	10.3654	-4.94938	0.0495435	-0.493718	28k_232_D11	384P58_N_22	240D12.DAT	DR458694	UDP-glucose:sterol glucosyltransferase, putative[Arabidopsis thaliana]	P:carbohydrate metabolic process; P:lipid glycosylation; F:sterol 3-beta-glucosyltransferase activity
28k_286_C02_CS	1.2612	10.1366	4.93149	0.0496745	-0.516546	28k_286_C02	384P72_F_03	BC_004_20	EY197439	UTP--glucose-1-phosphate uridylyltransferase, putative / UDP-glucose pyrophosphorylase, putative / UGPase, putative[Arabidopsis thaliana]	P:metabolic process; F:UTP:glucose-1-phosphate uridylyltransferase activity; C:cytoplasm
28k_215_A09_CS	-1.33767	10.0135	-4.9419	0.0496745	-0.503256	28k_215_A09	384P54_I_17	176G05.DAT	DR457037	membrane protein, putative[Arabidopsis thaliana]	C:cytoplasmic membrane-bounded vesicle; C:membrane
28k_007_C07_CS	1.61333	11.3197	4.93544	0.0496745	-0.511505	28k_007_C07	384P02_J_13	UFL_031_10.T3	ES837344	ATSPLA2-ALPHA/PLA2-ALPHA (PHOSPHOLIPASE A2-ALPHA); phospholipase A2[Arabidopsis thaliana]	F:calcium ion binding; F:phospholipase A2 activity; P:phospholipid metabolic process; P:lipid catabolic process
28k_275_F12_CS	3.51661	7.07124	4.93144	0.0496745	-0.516603	28k_275_F12	384P69_K_24	sg133C03.DAT	DR463193	RecName: Full=U-box domain-containing protein 29; AltName: Full=Plant U-box protein 29	F:ligase activity; F:binding; C:ubiquitin ligase complex; F:ubiquitin-protein ligase activity; P:protein ubiquitination
28k_138_E07_CS	-1.2778	8.83378	-4.93367	0.0496745	-0.513754	28k_138_E07	384P35_G_13	UFL_682_23.T3	ES848810	No Hits
28k_294_D05_CS	1.94129	11.9951	4.9382	0.0496745	-0.507977	28k_294_D05	384P74_F_10	D08_P-30_064	EY196822	No Hits
