# Supplementary material for: Molecular Mechanisms of Fiber Differential Development between G. barbadense and G. hirsutum Revealed by Genetical Genomics
Source: PLoS One. 2012 Jan 11;7(1):e30056. doi: 10.1371/journal.pone.0030056 (PMC3256209; doi:10.1371/journal.pone.0030056)
Supplement: Table S2 — Details of 916 significant eQTLs in cotton genome. (XLS) [file pone.0030056.s004.xls]

## Sheet: 10DPA
chr	Position	LOD	Additive	R2	LOD1_L	LOD1_R	LOD2_L	LOD2_R	Array ID	Gene_Info
A1	7.2	3.71957	0.782	0.117618	2.3	11	0	13.7	28k_285_E03_CE	disease resistance-responsive protein-related / dirigent protein-related[Arabidopsis thaliana]
A1	45.3	4.76087	-0.4454	0.187907	35.6	54.2	32.9	54.2	28k_129_D11_CE	similar to unknown protein (TAIR:AT5G46620.1); similar to unnamed protein product [Vitis vinifera] (GB:CAO63438.1)
A1	55.8	4.91304	0.5171	0.178005	54.2	59.8	54.2	60.8	28k_093_F01_CE	transferase family protein[Arabidopsis thaliana]
A1	64.8	4.22826	0.4877	0.164868	60.8	68.9	60.8	69.4	28k_093_F01_CE	transferase family protein[Arabidopsis thaliana]
A1	80.3	2.53261	-1.3808	0.108801	76.3	81.8	76.3	83.2	28k_283_F09_CE	DFR (DIHYDROFLAVONOL 4-REDUCTASE); dihydrokaempferol 4-reductase[Arabidopsis thaliana]
D1	11.5	3.42174	-0.4198	0.139554	8	23.4	8	27.5	28k_163_E10_CE	similar to unknown protein (TAIR:AT3G11600.1); similar to unnamed protein product [Vitis vinifera] (GB:CAO15841.1)
D1	17.5	4.90652	-0.8545	0.128042	11.5	25.6	11.5	27.5	28k_251_D07_CE	SPL5 (SQUAMOSA PROMOTER BINDING PROTEIN-LIKE 5); DNA binding / transcription factor[Arabidopsis thaliana]
D1	102.9	3.80435	1.1875	0.171397	100.1	108.4	93.2	112.2	28k_232_D07_CE	leucine-rich repeat family protein / protein kinase family protein[Arabidopsis thaliana]
D1	113.2	3.52826	1.0453	0.135772	112.9	120	112.9	120	28k_076_B03_CE	trypsin and protease inhibitor family protein / Kunitz family protein[Arabidopsis thaliana]
D1	113.2	4.66957	1.5166	0.193484	112.9	118	112.9	118	28k_287_E08_CE	ATPUP3 (Arabidopsis thaliana purine permease 3); purine transmembrane transporter[Arabidopsis thaliana]
A2	19.1	3.58261	-1.1194	0.160941	18.3	23.1	11.3	26.1	28k_302_B08_CE	predicted protein [Populus trichocarpa]
A2	48.8	3.39348	0.6245	0.122465	44.8	53.7	41.4	59.1	28k_185_C08_CE	ATGPAT3/GPAT3 (GLYCEROL-3-PHOSPHATE ACYLTRANSFERASE 3); acyltransferase[Arabidopsis thaliana]
A2	74.2	3.63478	-0.6173	0.131368	71.2	79.8	69.5	85.4	28k_013_A02_CE	chalcone synthase [Gossypium hirsutum]
A2	74.2	4.01957	-0.7288	0.161699	71.2	77.7	69.4	81.3	28k_089_G10_CE	WLIM1; transcription factor[Arabidopsis thaliana]
A2	74.2	5.25435	-0.9982	0.246953	71.6	76.9	69.9	79.7	28k_167_G05_CE	oxidoreductase family protein[Arabidopsis thaliana]
A2	78.3	4.26304	0.5471	0.195778	77.5	84.8	76.4	88.3	28k_069_F07_CE	No Hits
D2	14.6	3.97826	-0.751	0.174762	12.4	18	11.9	18	28k_288_D08_CE	invertase/pectin methylesterase inhibitor family protein[Arabidopsis thaliana]
D2	22.7	4.1913	-0.721	0.163383	19.1	30.1	18	41	28k_288_D08_CE	invertase/pectin methylesterase inhibitor family protein[Arabidopsis thaliana]
D2	39	4.09565	-0.8072	0.173725	32	44.1	30.9	45.4	28k_174_B01_CE	(S)-2-hydroxy-acid oxidase, peroxisomal, putative / glycolate oxidase, putative / short chain alpha-hydroxy acid oxidase, putative[Arabidopsis thaliana]
D2	41.1	3.50435	-0.7535	0.132688	34.5	50.1	31.6	54.8	28k_208_A09_CE	PGIP1 (POLYGALACTURONASE INHIBITING PROTEIN 1); protein binding[Arabidopsis thaliana]
D2	41.1	4.51739	-0.9292	0.192546	35.5	45.4	31.4	45.4	28k_144_D04_CE	ATP binding/protein binding/transmembrane receptor
D2	50.6	5.66304	-1.0486	0.232184	50.2	55.7	45.4	59.8	28k_144_D04_CE	ATP binding/protein binding/transmembrane receptor
D2	59.8	6.25	-0.7517	0.238512	50.5	65	50.2	66.4	28k_195_A09_CE	leucine-rich repeat transmembrane protein kinase, putative[Arabidopsis thaliana]
D2	70.4	5.33261	-0.6982	0.205417	66.4	74.9	66.4	79.3	28k_195_A09_CE	leucine-rich repeat transmembrane protein kinase, putative[Arabidopsis thaliana]
D2	71.5	3.75435	0.7336	0.152822	60.9	74	60.5	75.8	28k_088_F03_CE	No Hits
D2	98.1	2.51957	1.0376	0.117425	97.5	102.6	97.5	102.6	28k_232_D07_CE	leucine-rich repeat family protein / protein kinase family protein[Arabidopsis thaliana]
D2	110.8	3.40435	1.1868	0.161114	106.2	112.8	102.6	112.8	28k_232_D07_CE	leucine-rich repeat family protein / protein kinase family protein[Arabidopsis thaliana]
A3	43.2	3.63696	-0.8598	0.115649	40.3	46.7	38.8	48.1	28k_285_E03_CE	disease resistance-responsive protein-related / dirigent protein-related[Arabidopsis thaliana]
A3	43.2	4.22826	-0.6104	0.177194	41.6	48.5	40.2	45.5	28k_257_B08_CE	GAD4 (GLUTAMATE DECARBOXYLASE 4); calmodulin binding[Arabidopsis thaliana]
A3	43.2	6.41304	-0.552	0.210277	41.3	45.9	39.9	46.6	28k_110_D08_CE	TET2 (TETRASPANIN2)[Arabidopsis thaliana]
A3	48.4	3.76087	0.5114	0.135007	46.8	50.6	45.9	51.9	28k_211_B08_CE	No Hits
A3	48.4	4.37609	0.8284	0.190267	46.9	51.1	45.8	53	28k_230_C08_CE	BURP domain-containing protein / polygalacturonase, putative[Arabidopsis thaliana]
A3	58.8	4.18913	0.9674	0.178692	56.8	63.4	55.7	69.6	28k_094_F09_CE	XH/XS domain-containing protein / XS zinc finger domain-containing protein[Arabidopsis thaliana]
A3	58.8	5.59348	-0.9813	0.259339	57.5	62.3	56.4	65.6	28k_163_A11_CE	No Hits
A3	58.8	6.35	-0.8394	0.266781	57.9	62.5	57.1	63.5	28k_158_B09_CE	Aflatoxin biosynthesis regulatory protein [Aspergillus parasiticus]
A3	65.5	5.25	-0.787	0.232402	63.5	68.2	63.5	69.2	28k_158_B09_CE	Aflatoxin biosynthesis regulatory protein [Aspergillus parasiticus]
A3	69.2	3.26739	1.4622	0.169581	67.2	71.2	66.4	73.1	28k_295_E07_CE	No Hits
A3	73.1	3.93261	1.2174	0.149445	70.7	75.2	69.8	75.9	28k_142_D03_CE	GASA-like protein [Gossypium hirsutum]
A3	77.1	3.91304	1.5475	0.186855	75.6	78	74	78	28k_295_E07_CE	No Hits
D3	14.9	4.93913	0.6045	0.210509	14	19.2	12.8	22.1	28k_246_G03_CE	phosphatidylinositol 3- and 4-kinase family protein / ubiquitin family protein[Arabidopsis thaliana]
D3	14.9	5.76957	0.792	0.233816	13.2	21.9	12.3	28.4	28k_049_B08_CE	No Hits
D3	40.1	2.3	-1.2884	0.109272	38	43.3	22.4	45.4	28k_243_D03_CE	GDSL-motif lipase/hydrolase family protein[Arabidopsis thaliana]
D3	50.2	3.54348	-0.5384	0.155479	47.2	55.8	45.5	55.8	28k_100_D02_CE	naphthoate synthase, putative / dihydroxynaphthoic acid synthetase, putative / DHNA synthetase, putative[Arabidopsis thaliana]
D3	50.2	3.61304	0.8788	0.130372	46.9	55.8	45.4	55.8	28k_161_C11_CE	calmodulin binding[Arabidopsis thaliana]
D3	50.2	6.23696	-0.7126	0.2463	49.4	57.5	49.4	59.3	28k_211_B08_CE	No Hits
D3	60.1	4.72174	-0.614	0.199268	58.5	63.1	55.8	67.5	28k_100_D02_CE	naphthoate synthase, putative / dihydroxynaphthoic acid synthetase, putative / DHNA synthetase, putative[Arabidopsis thaliana]
D3	64.5	6.46522	-0.7117	0.253635	62.2	67.3	62	68.7	28k_211_B08_CE	No Hits
D3	68.5	3.86739	-0.6709	0.171086	64	71.9	62.5	72.5	28k_086_G07_CE	unnamed protein product [Arabidopsis thaliana]
D3	76.5	5.43696	-0.7995	0.270591	75.6	78.3	74.1	80	28k_211_B08_CE	No Hits
D3	95.5	5.8587	-1.2147	0.251879	91.4	102.7	90.1	110	28k_144_G06_CE	ATLTL1/LTL1 (LI-TOLERANT LIPASE 1); carboxylesterase[Arabidopsis thaliana]
D3	99.8	5.77174	-0.8031	0.191896	96.5	105.3	94.6	108.3	28k_050_G07_CE	PREDICTED: hypothetical protein [Vitis vinifera]
D3	105.8	5.83261	-1.118	0.20872	99.8	109.5	99.8	110.1	28k_280_D08_CE	ATLTL1/LTL1 (LI-TOLERANT LIPASE 1); carboxylesterase[Arabidopsis thaliana]
D3	113.5	4.78696	-1.0581	0.175665	111.5	118.6	111.5	123.6	28k_110_B01_CE	Probable carbohydrate esterase
D3	114.3	4.23478	-0.7254	0.16823	108.1	118.2	102.6	119.5	28k_150_A12_CE	similar to unknown protein (TAIR:AT5G49560.1); similar to unknown [Picea sitchensis] (GB:ABK22976.1); contains domain SSF53335 (SSF53335); contains domain PTHR14614 (PTHR14614)
A4	16	3.71522	-0.5351	0.153894	10.7	18.3	10.7	20.5	28k_100_D02_CE	naphthoate synthase, putative / dihydroxynaphthoic acid synthetase, putative / DHNA synthetase, putative[Arabidopsis thaliana]
A4	19.4	4.46087	0.6394	0.124673	18	22.9	17.9	24.8	28k_194_A08_CE	No Hits
A4	78.4	4.16304	0.7736	0.185245	74.2	80.8	73.7	80.8	28k_229_D09_CE	ATCSLC04 (CELLULOSE-SYNTHASE LIKE C 4); transferase, transferring glycosyl groups[Arabidopsis thaliana]
A4	84.8	6.08261	0.9275	0.291139	83.4	87.5	81.4	88.7	28k_229_D09_CE	ATCSLC04 (CELLULOSE-SYNTHASE LIKE C 4); transferase, transferring glycosyl groups[Arabidopsis thaliana]
A4	99.9	4.50217	0.4923	0.187698	96.9	106.7	91.6	111	28k_236_D12_CE	endoribonuclease L-PSP family protein[Arabidopsis thaliana]
A4	117.4	6.03043	-1.0858	0.259971	113.3	123.1	108.6	123.4	28k_211_C10_CE	hypothetical protein OsI_12930 [Oryza sativa Indica Group]
D4	7.8	5.26522	-0.7273	0.172309	0	11.9	0	14	28k_175_C09_CE	ELI3-1 (ELICITOR-ACTIVATED GENE 3); binding / catalytic/ oxidoreductase/ zinc ion binding[Arabidopsis thaliana]
D4	17.7	2.89565	-0.716	0.123817	6.1	20.5	0	22.6	28k_196_G03_CE	CYP71A16 (cytochrome P450, family 71, subfamily A, polypeptide 16); oxygen binding[Arabidopsis thaliana]
D4	31.3	5.29565	-0.6411	0.239228	30.9	38.5	28.8	44.3	28k_124_E09_CE	No Hits
D4	50.4	4.68913	0.8559	0.21627	48	52.4	47.6	53.4	28k_151_E11_CE	ATC4H/C4H/CYP73A5 (CINNAMATE 4-HYDROXYLASE, CINNAMATE-4-HYDROXYLASE); trans-cinnamate 4-monooxygenase[Arabidopsis thaliana]
D4	53.4	3.88261	0.5302	0.131549	48.8	56.9	44.3	57.9	28k_181_G05_CE	chromatin remodeling complex subunit [Populus trichocarpa]
D4	61.3	5.28261	0.8661	0.221441	60.9	62.2	59.6	63.9	28k_151_E11_CE	ATC4H/C4H/CYP73A5 (CINNAMATE 4-HYDROXYLASE, CINNAMATE-4-HYDROXYLASE); trans-cinnamate 4-monooxygenase[Arabidopsis thaliana]
D4	63.8	3.57609	0.521	0.126779	62.1	67	61.8	70.2	28k_181_G05_CE	chromatin remodeling complex subunit [Populus trichocarpa]
D4	75.7	4.7587	0.7198	0.169574	74.5	78.2	74.5	77.9	28k_185_C08_CE	ATGPAT3/GPAT3 (GLYCEROL-3-PHOSPHATE ACYLTRANSFERASE 3); acyltransferase[Arabidopsis thaliana]
D4	90	3.75652	0.4287	0.158457	85.2	96	82.9	100.7	28k_290_B01_CE	ACS6 (1-AMINOCYCLOPROPANE-1-CARBOXYLIC ACID (ACC) SYNTHASE 6)[Arabidopsis thaliana]
D4	102.3	4.06739	1.0258	0.169049	98.8	105.3	93.5	107.3	28k_153_G08_CE	GASA1 (GAST1 PROTEIN HOMOLOG 1)[Arabidopsis thaliana]
D4	102.5	4.31957	1.8637	0.161524	100.9	104.8	99.6	106.4	28k_117_H01_CE	predicted protein [Populus trichocarpa]
D4	108.5	3.55	0.7568	0.152325	104.9	116.1	104.2	116.1	28k_231_B03_CE	ATCHS/CHS/TT4 (CHALCONE SYNTHASE); naringenin-chalcone synthase[Arabidopsis thaliana]
D4	108.5	3.77174	0.5907	0.119116	105.9	111.2	106.4	116.1	28k_175_C09_CE	ELI3-1 (ELICITOR-ACTIVATED GENE 3); binding / catalytic/ oxidoreductase/ zinc ion binding[Arabidopsis thaliana]
A5	5.9	4.9	0.839	0.212842	4	10.8	4	12.1	28k_196_E03_CE	No Hits
A5	12.1	6.39783	1.1735	0.275981	9.2	27.6	7.7	15.1	28k_045_H06_CE	Serine-threonine protein kinase
A5	19.1	6.61304	0.9633	0.296033	15.7	22.6	18.1	23.1	28k_196_E03_CE	No Hits
A5	26.1	4.58478	0.8933	0.248256	24.7	29.1	24.1	30.2	28k_196_E03_CE	No Hits
A5	30.9	3.78261	0.6147	0.146492	27.8	35.5	28.8	37.8	28k_049_B08_CE	No Hits
A5	44.6	4.50435	0.7032	0.144691	38.9	49.2	36.3	52.6	28k_050_G07_CE	PREDICTED: hypothetical protein [Vitis vinifera]
A5	54	3.92391	0.618	0.147067	43	60.1	39.5	66.2	28k_081_E01_CE	No Hits
A5	108.2	3.31087	0.4881	0.133103	105.6	111.3	104.7	112.9	28k_100_D02_CE	naphthoate synthase, putative / dihydroxynaphthoic acid synthetase, putative / DHNA synthetase, putative[Arabidopsis thaliana]
A5	135	3.77174	0.7858	0.13778	133	137	133	138	28k_152_C03_CE	No Hits
A5	143.6	3.87826	-0.5041	0.164544	143.4	150.4	141.2	152.1	28k_188_H09_CE	No Hits
A5	145.6	4.25652	-0.8351	0.181094	141.5	148.4	140.2	148.4	28k_222_C01_CE	SCPL40 (serine carboxypeptidase-like 40); serine carboxypeptidase[Arabidopsis thaliana]
A5	147.6	3.93261	0.6423	0.15477	145.7	153.8	140.2	158.2	28k_127_D03_CE	ATCHS/CHS/TT4 (CHALCONE SYNTHASE); naringenin-chalcone synthase[Arabidopsis thaliana]
A5	152.1	3.79565	-0.7739	0.151114	144.6	156.8	139.5	158.5	28k_089_G10_CE	WLIM1; transcription factor[Arabidopsis thaliana]
A5	152.1	3.87391	0.8957	0.152276	145.8	157.7	141.4	158.5	28k_045_H06_CE	Serine-threonine protein kinase
A5	152.1	4.41522	-0.8348	0.175398	148.4	156	148.4	157.9	28k_222_C01_CE	SCPL40 (serine carboxypeptidase-like 40); serine carboxypeptidase[Arabidopsis thaliana]
A5	152.1	5.44783	0.7051	0.210822	142	156.5	140.4	158.1	28k_132_C06_CE	ATCHS/CHS/TT4 (CHALCONE SYNTHASE); naringenin-chalcone synthase[Arabidopsis thaliana]
A5	156.1	4.06304	-0.7622	0.174668	154.4	160.5	148.4	161.5	28k_189_C03_CE	No Hits
A5	160.5	3.90435	0.9532	0.188711	159	167.4	158.5	163.6	28k_045_H06_CE	Serine-threonine protein kinase
A5	195.5	3.27609	1.6596	0.157433	188.5	201.9	188.3	207.5	28k_283_F09_CE	DFR (DIHYDROFLAVONOL 4-REDUCTASE); dihydrokaempferol 4-reductase[Arabidopsis thaliana]
D5	0	4.12826	-0.7315	0.152077	0	2.1	0	3.5	28k_236_G07_CE	unknown [Populus trichocarpa]
D5	40.6	3.88913	-0.6022	0.12105	37.5	44.7	37.9	47.5	28k_175_C09_CE	ELI3-1 (ELICITOR-ACTIVATED GENE 3); binding / catalytic/ oxidoreductase/ zinc ion binding[Arabidopsis thaliana]
D5	44.6	5.45217	-0.6268	0.226073	39.1	51.9	36.9	53.5	28k_124_E09_CE	No Hits
D5	60.9	3.75	-0.6237	0.136997	58.8	64	55.6	65.2	28k_158_B09_CE	Aflatoxin biosynthesis regulatory protein [Aspergillus parasiticus]
D5	79.8	4.48261	0.675	0.185061	77.6	82.5	78	84.2	28k_293_D07_CE	disease resistance protein-related / LRR protein-related [Arabidopsis thaliana]
D5	79.8	4.73913	-0.8198	0.214795	79	83.8	79	85.3	28k_193_B06_CE	nucellin protein, putative[Arabidopsis thaliana]
D5	95.7	4.98913	-0.7664	0.224176	93.4	98.3	85.3	99.9	28k_193_B06_CE	nucellin protein, putative[Arabidopsis thaliana]
D5	114.3	4.09565	-0.8007	0.180383	110	121.2	113.7	126.4	28k_072_B06_CE	No Hits
D5	146.5	4.57391	-0.7542	0.159326	142.1	151.2	139.2	154.7	28k_293_B04_CE	similar to unknown protein (TAIR:AT5G46790.1); similar to Streptomyces cyclase/dehydrase family protein [Brassica oleracea] (GB:ABD65175.1); contains InterPro domain Streptomyces cyclase/dehydrase (InterPro:IPR005031)
D5	166.1	6.66957	2.3842	0.28206	161.1	168.1	158.2	168.5	28k_117_H01_CE	predicted protein [Populus trichocarpa]
D5	174.2	5.17391	2.1389	0.233657	172.2	177.4	172.2	180.6	28k_117_H01_CE	predicted protein [Populus trichocarpa]
D5	184.2	4.51087	-0.651	0.181489	175.9	188.2	175.9	188.2	28k_195_A09_CE	leucine-rich repeat transmembrane protein kinase, putative[Arabidopsis thaliana]
A6	53.4	3.95217	-0.9269	0.158975	49.3	56	41.5	57.4	28k_094_F09_CE	XH/XS domain-containing protein / XS zinc finger domain-containing protein[Arabidopsis thaliana]
A6	58.6	4.19783	0.6845	0.161103	55	62.9	48.1	65.2	28k_302_B08_CE	predicted protein [Populus trichocarpa]
A6	66.1	3.70435	-0.6858	0.15188	63.3	69.7	62.1	71.3	28k_070_B10_CE	CAMS1 (CAMELLIOL C SYNTHASE 1); beta-amyrin synthase[Arabidopsis thaliana]
A6	66.1	4.06087	-0.922	0.160746	58.2	70.9	55.6	72.5	28k_252_B10_CE	SKS4 (SKU5 Similar 4); copper ion binding / oxidoreductase[Arabidopsis thaliana]
A6	94.6	5.16957	-0.5936	0.241275	90.9	97.5	84.3	98.9	28k_093_F01_CE	transferase family protein[Arabidopsis thaliana]
A6	100	4.47174	0.6993	0.184738	96.3	101	94.4	102	28k_181_E05_CE	similar to unknown protein (TAIR:AT2G36410.2); similar to unnamed protein product [Vitis vinifera] (GB:CAO16676.1); contains InterPro domain Protein of unknown function DUF662 (InterPro:IPR007033)
A6	110.2	5.00217	-0.7135	0.215748	108.2	111.4	106.8	111.4	28k_047_D10_CE	similar to unknown protein (TAIR:AT5G22430.1); similar to hypothetical protein [Vitis vinifera] (GB:CAN68427.1)
A6	125.9	3.48478	0.4539	0.163584	119	129.7	115.8	132.8	28k_242_F03_CE	metal-dependent phosphohydrolase HD domain-containing protein-related[Arabidopsis thaliana]
D6	14.6	4.3	-0.7226	0.179791	8.6	21.7	3.5	25.8	28k_070_B10_CE	CAMS1 (CAMELLIOL C SYNTHASE 1); beta-amyrin synthase[Arabidopsis thaliana]
D6	35.6	3.83913	-1.0729	0.218802	33.3	36.3	33	37	28k_183_D02_CE	predicted protein [Populus trichocarpa]
D6	42.3	3.34783	-0.8411	0.127897	40	45.7	40.5	47.3	28k_176_D02_CE	SEC14 cytosolic factor family protein / phosphoglyceride transfer family protein[Arabidopsis thaliana]
D6	42.3	4.62391	-0.5732	0.169372	40.3	44.9	41.4	46.3	28k_211_B08_CE	No Hits
D6	46.3	5.46739	-1.1164	0.245504	44.9	49.8	42.4	51.3	28k_183_D02_CE	predicted protein [Populus trichocarpa]
D6	47.3	3.91739	0.8821	0.161886	45.2	50.2	45.3	51.7	28k_186_E07_CE	No Hits
D6	55.7	4.6587	-1.0829	0.211259	53.3	57.7	51.7	59.2	28k_183_D02_CE	predicted protein [Populus trichocarpa]
D6	70.6	3.41522	-0.6126	0.15585	68.3	75.6	68	76.9	28k_152_C03_CE	No Hits
D6	73.2	3.60435	-0.369	0.133396	62.9	76.9	69.2	75.9	28k_085_B03_CE	No Hits
D6	78.1	6.77174	-1.3045	0.292427	77.2	80.9	76.6	83.7	28k_114_B05_CE	(S)-2-hydroxy-acid oxidase, peroxisomal, putative / glycolate oxidase, putative / short chain alpha-hydroxy acid oxidase, putative[Arabidopsis thaliana]
D6	82.5	6.30217	-0.7741	0.252235	80.8	86	82	88.2	28k_152_C03_CE	No Hits
D6	90.2	5.14565	-0.7552	0.23884	88.2	92.3	88.2	92.3	28k_152_C03_CE	No Hits
A7	19.7	3.6587	0.7484	0.155418	19.5	22.1	19.3	24	28k_111_B07_CE	pectinesterase family protein[Arabidopsis thaliana]
A7	30	3.63696	0.6811	0.161864	28.9	33.2	26.1	34.9	28k_179_D02_CE	pectinesterase family protein[Arabidopsis thaliana]
A7	30.9	3.91522	1.26	0.173581	29.5	33.7	28.3	36	28k_211_E12_CE	oxidoreductase-like protein [Arabidopsis thaliana]
A7	30.9	6.45652	0.9198	0.248722	29.8	33	28.9	33.8	28k_111_B07_CE	pectinesterase family protein[Arabidopsis thaliana]
A7	54.2	4.77826	0.8675	0.196145	49.5	59.3	54	63.7	28k_221_F10_CE	17.6 kDa class I small heat shock protein (HSP17.6B-CI)[Arabidopsis thaliana]
A7	71.4	3.51522	0.6198	0.142203	68.9	74.1	68.1	74.4	28k_254_H02_CE	BURP domain-containing protein[Arabidopsis thaliana]
D7	2	3.42826	-0.6737	0.144461	0	7.9	0	10.5	28k_202_D11_CE	FLA9[Arabidopsis thaliana]
D7	6.3	3.34348	-0.696	0.12697	3.5	9	1.5	11.1	28k_114_B05_CE	(S)-2-hydroxy-acid oxidase, peroxisomal, putative / glycolate oxidase, putative / short chain alpha-hydroxy acid oxidase, putative[Arabidopsis thaliana]
D7	39.3	2.87391	1.1873	0.110922	34.3	47.7	28.1	42.8	28k_012_E12_CE	kinesin-related protein [Gossypium hirsutum]
D7	41.3	4.32391	0.6565	0.193591	35.2	42.3	30.2	43.2	28k_116_D08_CE	No Hits
D7	48.5	3.8587	0.5821	0.145817	45.6	51.4	43.2	53.5	28k_116_D08_CE	No Hits
D7	54.8	5.67609	-1.7268	0.234955	54.5	58.3	54.5	60.1	28k_012_E12_CE	kinesin-related protein [Gossypium hirsutum]
D7	71.7	3.62826	0.6918	0.140459	67.3	81.5	68.6	81.5	28k_169_G07_CE	GAD (Glutamate decarboxylase 1); calmodulin binding[Arabidopsis thaliana]
D7	101.4	3.6	-0.693	0.118799	99.8	108.6	99.8	109.8	28k_223_E03_CE	auxin-responsive protein, putative[Arabidopsis thaliana]
D7	115.5	4.48043	-0.7903	0.176938	112	120.4	110.7	122.6	28k_223_E03_CE	auxin-responsive protein, putative[Arabidopsis thaliana]
D7	127.4	4.70217	0.785	0.107892	123.2	129.4	120.7	129.4	28k_251_D07_CE	SPL5 (SQUAMOSA PROMOTER BINDING PROTEIN-LIKE 5); DNA binding / transcription factor[Arabidopsis thaliana]
A8	0	4.41087	0.7955	0.15225	0	3.3	0	2	28k_211_C10_CE	hypothetical protein OsI_12930 [Oryza sativa Indica Group]
A8	13.5	6.14565	1.7126	0.295672	11.4	19.5	10.4	23.4	28k_211_E12_CE	oxidoreductase-like protein [Arabidopsis thaliana]
A8	15.5	3.72174	0.9793	0.158652	14.5	22.9	13.4	22.9	28k_280_D08_CE	ATLTL1/LTL1 (LI-TOLERANT LIPASE 1); carboxylesterase[Arabidopsis thaliana]
A8	32.2	5.85652	1.1699	0.224249	29	38	27.5	43.3	28k_280_D08_CE	ATLTL1/LTL1 (LI-TOLERANT LIPASE 1); carboxylesterase[Arabidopsis thaliana]
A8	52.8	6.42826	1.5836	0.245367	50.2	56.2	51.9	57.8	28k_144_G06_CE	ATLTL1/LTL1 (LI-TOLERANT LIPASE 1); carboxylesterase[Arabidopsis thaliana]
A8	63.2	3.87826	0.7338	0.158527	59.2	67.5	57.8	72.1	28k_088_F03_CE	No Hits
A8	73.8	3.73913	-0.7013	0.125508	70.8	78	65.6	82.5	28k_211_C10_CE	hypothetical protein OsI_12930 [Oryza sativa Indica Group]
A8	89.6	3.85217	-0.8432	0.179296	88.4	93.6	87.2	93.6	28k_174_B01_CE	(S)-2-hydroxy-acid oxidase, peroxisomal, putative / glycolate oxidase, putative / short chain alpha-hydroxy acid oxidase, putative[Arabidopsis thaliana]
A8	96.8	3.98913	-1.0207	0.240923	93.6	99.2	93.6	100.4	28k_174_B01_CE	(S)-2-hydroxy-acid oxidase, peroxisomal, putative / glycolate oxidase, putative / short chain alpha-hydroxy acid oxidase, putative[Arabidopsis thaliana]
A8	96.8	6.38913	-0.9253	0.26684	94.2	100.3	91.3	99.2	28k_050_G07_CE	PREDICTED: hypothetical protein [Vitis vinifera]
A8	102	4.26739	0.7364	0.147517	99.7	104.8	98.1	106.9	28k_293_B04_CE	similar to unknown protein (TAIR:AT5G46790.1); similar to Streptomyces cyclase/dehydrase family protein [Brassica oleracea] (GB:ABD65175.1); contains InterPro domain Streptomyces cyclase/dehydrase (InterPro:IPR005031)
A8	114	4.94783	-0.7966	0.169145	110	117.3	108.3	119.3	28k_172_A10_CE	NADH dehydrogenase subunit 1
A8	119.1	2.17391	0.6275	0.079617	111.5	127.1	0.3	127.1	28k_176_D02_CE	SEC14 cytosolic factor family protein / phosphoglyceride transfer family protein[Arabidopsis thaliana]
D8	8	3.74783	0.6611	0.15978	2.5	12.2	0	12.2	28k_282_A07_CE	ATCHS/CHS/TT4 (CHALCONE SYNTHASE); naringenin-chalcone synthase[Arabidopsis thaliana]
D8	16.2	3.95	0.6369	0.147944	12.2	24.8	12.2	34.4	28k_282_A07_CE	ATCHS/CHS/TT4 (CHALCONE SYNTHASE); naringenin-chalcone synthase[Arabidopsis thaliana]
D8	20.7	4.0913	0.6736	0.173046	12.2	30.9	12.2	35.8	28k_146_D10_CE	ATCHS/CHS/TT4 (CHALCONE SYNTHASE); naringenin-chalcone synthase[Arabidopsis thaliana]
D8	39.5	4.71522	0.7449	0.161543	33.8	45.3	30.4	50.6	28k_223_E03_CE	auxin-responsive protein, putative[Arabidopsis thaliana]
D8	43.5	3.63478	0.7726	0.177745	39.4	51.1	39.1	51.1	28k_192_B05_CE	PGIP1 (POLYGALACTURONASE INHIBITING PROTEIN 1); protein binding[Arabidopsis thaliana]
D8	49	4.28261	0.5649	0.152612	38.4	51.1	30.3	51.1	28k_079_H10_CE	ATCHS/CHS/TT4 (CHALCONE SYNTHASE); naringenin-chalcone synthase[Arabidopsis thaliana]
D8	56.1	4.63696	0.8273	0.196169	54.9	59.5	51.1	60.8	28k_192_B05_CE	PGIP1 (POLYGALACTURONASE INHIBITING PROTEIN 1); protein binding[Arabidopsis thaliana]
D8	66.8	5.01087	0.4592	0.203209	63	74.8	61.7	79	28k_129_D11_CE	similar to unknown protein (TAIR:AT5G46620.1); similar to unnamed protein product [Vitis vinifera] (GB:CAO63438.1)
D8	108.8	3.30435	-0.4026	0.133842	105.7	111.1	106.2	112.8	28k_163_E10_CE	similar to unknown protein (TAIR:AT3G11600.1); similar to unnamed protein product [Vitis vinifera] (GB:CAO15841.1)
D8	133	3.55217	0.5947	0.16541	127.7	139.4	125.3	145.2	28k_185_H06_CE	No Hits
D8	139.2	4.47826	0.7618	0.19047	135.8	144.8	131.5	151.9	28k_179_D02_CE	pectinesterase family protein[Arabidopsis thaliana]
D8	140.7	7.41739	1.1633	0.271449	135.9	146.3	132.5	148.9	28k_285_E03_CE	disease resistance-responsive protein-related / dirigent protein-related[Arabidopsis thaliana]
A9	9.8	3.58478	0.5566	0.140973	3.8	11.7	0	11.9	28k_047_D10_CE	similar to unknown protein (TAIR:AT5G22430.1); similar to hypothetical protein [Vitis vinifera] (GB:CAN68427.1)
A9	13.3	4.5087	-1.0307	0.180131	11.9	15.3	11.5	16.7	28k_222_C01_CE	SCPL40 (serine carboxypeptidase-like 40); serine carboxypeptidase[Arabidopsis thaliana]
A9	22.7	4.28696	-0.7072	0.162134	20.9	28.9	22.3	26	28k_158_B09_CE	Aflatoxin biosynthesis regulatory protein [Aspergillus parasiticus]
A9	33.7	4.63913	-0.6546	0.174973	31.6	39.8	29.7	39.8	28k_195_A09_CE	leucine-rich repeat transmembrane protein kinase, putative[Arabidopsis thaliana]
A9	48.7	4.16522	-0.5899	0.17108	44.5	51.5	42.8	52.7	28k_107_A11_CE	No Hits
A9	74.1	3.17609	-1.0733	0.111091	70.7	77.6	68.2	80.5	28k_096_H08_CE	HCT | transferase family protein
A9	80.1	4.37174	-0.844	0.203022	77	85.3	75.2	86.9	28k_192_B05_CE	PGIP1 (POLYGALACTURONASE INHIBITING PROTEIN 1); protein binding[Arabidopsis thaliana]
A9	109.8	5.68261	-1.0601	0.249138	107.8	112.5	107.7	112.5	28k_208_A09_CE	PGIP1 (POLYGALACTURONASE INHIBITING PROTEIN 1); protein binding[Arabidopsis thaliana]
A9	116.5	5.40435	-0.9882	0.225863	112.5	126.5	112.5	129.3	28k_208_A09_CE	PGIP1 (POLYGALACTURONASE INHIBITING PROTEIN 1); protein binding[Arabidopsis thaliana]
A9	123.2	7.60217	-1.4661	0.299009	118	127.6	117.2	129.2	28k_110_B01_CE	Probable carbohydrate esterase
D9	0	4.92826	0.8764	0.202214	0	8.6	0	12.1	28k_202_D11_CE	FLA9[Arabidopsis thaliana]
D9	30.7	7.35652	1.0287	0.289133	28.4	35.2	27.1	36.5	28k_172_A10_CE	NADH dehydrogenase subunit 1
D9	66.6	4	-0.7821	0.158138	62.1	69.5	60.9	70.6	28k_169_G07_CE	GAD (Glutamate decarboxylase 1); calmodulin binding[Arabidopsis thaliana]
D9	66.6	5.22174	1.7455	0.25342	61.7	73.8	60.5	75.5	28k_121_E04_CE	SCPL51; serine carboxypeptidase[Arabidopsis thaliana]
D9	75.5	3.62391	-0.5794	0.130244	73.3	77.7	71.8	78.9	28k_081_E01_CE	No Hits
D9	77.5	4.41087	1.8295	0.297349	75.5	79.5	75.5	79.5	28k_121_E04_CE	SCPL51; serine carboxypeptidase[Arabidopsis thaliana]
D9	82.7	3.60652	1.7412	0.26307	81.8	99.9	80.8	84.8	28k_121_E04_CE	SCPL51; serine carboxypeptidase[Arabidopsis thaliana]
A10	2	3.53261	-0.734	0.142298	0	7.6	0	11.3	28k_276_G10_CE	JP630; polygalacturonase[Arabidopsis thaliana]
A10	42.9	3.6913	-0.8611	0.137927	33.3	47.1	29.4	45.9	28k_252_B10_CE	SKS4 (SKU5 Similar 4); copper ion binding / oxidoreductase[Arabidopsis thaliana]
A10	42.9	6.18913	-0.8043	0.209841	40.4	45.6	38.8	45	28k_175_C09_CE	ELI3-1 (ELICITOR-ACTIVATED GENE 3); binding / catalytic/ oxidoreductase/ zinc ion binding[Arabidopsis thaliana]
A10	42.9	7.7413	-1.1206	0.32641	40.3	46.9	38.8	45.5	28k_236_G07_CE	unknown [Populus trichocarpa]
A10	44.9	3.41522	1.8396	0.209453	42.7	47.6	42.3	48	28k_094_D04_CE	PREDICTED: hypothetical protein [Vitis vinifera]
A10	44.9	4.91087	1.7087	0.269276	42.9	48	42.8	48	28k_096_H08_CE	HCT | transferase family protein
A10	53	8.30435	1.9851	0.351499	51.5	55.6	50.3	57	28k_096_H08_CE	HCT | transferase family protein
A10	57.9	6.70217	2.1232	0.272043	55.3	59.9	53.8	59.9	28k_094_D04_CE	PREDICTED: hypothetical protein [Vitis vinifera]
A10	61.7	4.08913	-0.6773	0.178567	60.5	65.5	57.9	70.3	28k_072_G11_CE	leucine-rich repeat transmembrane protein kinase, putative[Arabidopsis thaliana]
A10	63.7	4.82826	1.9844	0.224107	61.7	70.4	61.7	70.8	28k_094_D04_CE	PREDICTED: hypothetical protein [Vitis vinifera]
A10	63.7	6.80652	1.8611	0.317609	61.7	65.8	61.7	65.9	28k_096_H08_CE	HCT | transferase family protein
A10	111.1	3.83696	-0.813	0.159688	105.8	115.3	101	123.6	28k_276_G10_CE	JP630; polygalacturonase[Arabidopsis thaliana]
A10	111.1	7.50652	1.8337	0.296803	105.1	113.7	103.1	115.1	28k_107_F10_CE	similar to unknown protein (TAIR:AT2G39855.2)[Arabidopsis thaliana]
D10	9.6	3.19565	-0.8784	0.155045	0	11.6	0	12.4	28k_176_D02_CE	SEC14 cytosolic factor family protein / phosphoglyceride transfer family protein[Arabidopsis thaliana]
D10	16.4	2.21522	-0.8386	0.138212	12.4	22.4	12.4	22.4	28k_176_D02_CE	SEC14 cytosolic factor family protein / phosphoglyceride transfer family protein[Arabidopsis thaliana]
D10	29.4	3.1413	-0.8508	0.117916	25.1	37.1	14	39.1	28k_144_D04_CE	ATP binding/protein binding/transmembrane receptor
D10	41	2.52826	0.7163	0.093373	40.3	48.8	39.5	48.8	28k_176_D02_CE	SEC14 cytosolic factor family protein / phosphoglyceride transfer family protein[Arabidopsis thaliana]
D10	41	3.71087	0.9059	0.134518	37.4	51.2	35.5	52.8	28k_161_C11_CE	calmodulin binding[Arabidopsis thaliana]
D10	53.1	2.43478	0.6594	0.09019	48.8	62.7	48.8	63	28k_176_D02_CE	SEC14 cytosolic factor family protein / phosphoglyceride transfer family protein[Arabidopsis thaliana]
D10	53.1	4.95217	1.1308	0.200793	49.2	57.9	50.2	62.7	28k_144_D04_CE	ATP binding/protein binding/transmembrane receptor
D10	58.6	4.9087	-0.8306	0.190751	55.9	61.5	54.2	62.6	28k_137_H06_CE	chalcone synthase
D10	65.2	3.7587	0.7682	0.143141	63	69.7	62.9	69.7	28k_211_C10_CE	hypothetical protein OsI_12930 [Oryza sativa Indica Group]
D10	74.1	5.09783	0.857	0.179793	72.4	79.2	69.7	83	28k_211_C10_CE	hypothetical protein OsI_12930 [Oryza sativa Indica Group]
D10	88.7	6.71522	2.7167	0.34898	86.7	92.9	86.7	93.4	28k_295_E07_CE	No Hits
A11	0	3.55652	0.5126	0.113468	0	7.6	0	12.6	28k_079_H10_CE	ATCHS/CHS/TT4 (CHALCONE SYNTHASE); naringenin-chalcone synthase[Arabidopsis thaliana]
A11	6	3.66087	0.5838	0.1527	1.6	12.1	0	14	28k_132_C06_CE	ATCHS/CHS/TT4 (CHALCONE SYNTHASE); naringenin-chalcone synthase[Arabidopsis thaliana]
A11	8.1	4.30217	0.6759	0.165243	3.6	10.7	1.1	12.4	28k_066_G11_CE	Chalcone synthase [Vitis vinifera]
A11	8.1	4.38696	0.4133	0.153249	5.1	11.1	2.9	12.1	28k_073_A01_CE	ATCHS/CHS/TT4 (CHALCONE SYNTHASE); naringenin-chalcone synthase[Arabidopsis thaliana]
A11	10.1	4.6413	0.6482	0.179474	4.2	12.1	2.1	14	28k_067_F09_CE	similar to unknown protein (TAIR:AT1G52270.1); similar to unnamed protein product [Vitis vinifera] (GB:CAO69747.1)
A11	55.7	4.06957	-1.2932	0.204861	51.5	58.9	49.5	60.1	28k_294_A01_CE	AAP3 (amino acid permease 3); amino acid transmembrane transporter[Arabidopsis thaliana]
A11	71.1	3.67826	-0.6231	0.168524	71	74.9	70.8	76.1	28k_041_D07_CE	chloroplast-encoded ribosomal protein S18 [Arabidopsis thaliana]
A11	81.7	10.6109	-0.9786	0.370286	79.9	92.2	76.1	83.8	28k_194_A08_CE	No Hits
A11	106.7	4.26087	-1.5347	0.168973	104.7	112.3	104.7	113.6	28k_295_E07_CE	No Hits
A11	109.6	4.09565	0.6877	0.164957	107.4	117.7	108.2	119.3	28k_053_H01_CE	GDSL-motif lipase, putative[Arabidopsis thaliana]
A11	115.5	4.37826	-1.0943	0.197622	113.6	117.9	113.6	117.5	28k_196_G03_CE	CYP71A16 (cytochrome P450, family 71, subfamily A, polypeptide 16); oxygen binding[Arabidopsis thaliana]
A11	117.5	4.2413	-0.7045	0.135904	111.2	125	108.8	131.1	28k_172_A10_CE	NADH dehydrogenase subunit 1
A11	121.4	6.09783	-0.9552	0.209451	118.2	128	118.2	129.8	28k_072_B10_CE	No Hits
A11	150.8	3.49565	-0.5628	0.132038	146.6	154.5	143.6	158.9	28k_116_D08_CE	No Hits
D11	14.1	5.33261	0.8925	0.237709	11.1	19.1	8.8	23.1	28k_130_E01_CE	similar to unknown protein (TAIR:AT2G36680.1); similar to unnamed protein product [Vitis vinifera] (GB:CAO62968.1); contains InterPro domain Modifier of rudimentary, Modr (InterPro:IPR009851)
D11	14.1	5.37609	0.6613	0.192876	11.1	22.4	8.8	25.1	28k_181_G05_CE	chromatin remodeling complex subunit [Populus trichocarpa]
D11	14.1	5.98913	0.8847	0.245442	10	18.1	7.6	20.1	28k_241_B08_CE	No Hits
D11	16.1	4.36304	1.7023	0.213358	5.6	23	4	26.5	28k_213_G04_CE	trypsin and protease inhibitor family protein / Kunitz family protein[Arabidopsis thaliana]
D11	16.1	6.11739	0.8819	0.268345	11.1	20.4	8.6	24.4	28k_146_D10_CE	ATCHS/CHS/TT4 (CHALCONE SYNTHASE); naringenin-chalcone synthase[Arabidopsis thaliana]
D11	16.1	6.13913	0.8874	0.26397	11	18.1	8.5	20.1	28k_135_D09_CE	ATCHS/CHS/TT4 (CHALCONE SYNTHASE); naringenin-chalcone synthase[Arabidopsis thaliana]
D11	16.1	7.63913	0.9782	0.313203	12.1	23.3	9.7	25.2	28k_282_A07_CE	ATCHS/CHS/TT4 (CHALCONE SYNTHASE); naringenin-chalcone synthase[Arabidopsis thaliana]
D11	18.1	4.83478	0.7828	0.200783	12.4	23.9	9.3	25.7	28k_288_D08_CE	invertase/pectin methylesterase inhibitor family protein[Arabidopsis thaliana]
D11	18.1	4.96739	0.8367	0.202688	11.8	22.4	8.5	24.8	28k_137_H06_CE	chalcone synthase
D11	20.1	4.11957	0.6604	0.170951	16	23.4	12.6	25.6	28k_254_H02_CE	BURP domain-containing protein[Arabidopsis thaliana]
D11	20.1	4.60217	0.5661	0.152934	15.8	25	11.3	26.5	28k_079_H10_CE	ATCHS/CHS/TT4 (CHALCONE SYNTHASE); naringenin-chalcone synthase[Arabidopsis thaliana]
D11	20.1	5.30652	0.7392	0.216436	15.4	23.1	12.1	24.8	28k_127_D03_CE	ATCHS/CHS/TT4 (CHALCONE SYNTHASE); naringenin-chalcone synthase[Arabidopsis thaliana]
D11	20.1	5.35	0.484	0.205379	16.1	23.1	14.5	25.3	28k_257_D01_CE	ATCHS/CHS/TT4 (CHALCONE SYNTHASE); naringenin-chalcone synthase[Arabidopsis thaliana]
D11	22.1	4.46087	0.8191	0.219972	20.1	25.4	20.1	26.1	28k_241_B08_CE	No Hits
D11	41.3	4.08043	-0.7155	0.185549	32.4	45.4	26.4	49.3	28k_086_G07_CE	unnamed protein product [Arabidopsis thaliana]
D11	45.4	4.16304	-0.9754	0.19198	45	47.6	42	48.8	28k_069_F07_CE	No Hits
D11	67.1	3.37391	0.8823	0.131767	64.9	70.4	60.5	70.4	28k_161_C11_CE	calmodulin binding[Arabidopsis thaliana]
D11	102.9	5.71739	-0.7877	0.250957	100.9	110.4	101.8	112.8	28k_235_E11_CE	disease resistance protein-related / LRR protein-related[Arabidopsis thaliana]
D11	113.1	3.77174	0.6088	0.16221	107.7	116.4	104.3	118.5	28k_184_C12_CE	predicted protein [Populus trichocarpa]
D11	118.5	2.7913	1.0305	0.118906	113.4	121.2	104.3	123.7	28k_211_E12_CE	oxidoreductase-like protein [Arabidopsis thaliana]
D11	129.8	4.71522	-1.469	0.187081	125.7	137.4	124.9	137.4	28k_142_D03_CE	GASA-like protein [Gossypium hirsutum]
D11	139.4	5.1413	-1.8926	0.269556	138	143.2	137.4	146.9	28k_142_D03_CE	GASA-like protein [Gossypium hirsutum]
D11	153.4	3.81522	0.7144	0.155325	151.7	162	150.4	163.3	28k_151_E11_CE	ATC4H/C4H/CYP73A5 (CINNAMATE 4-HYDROXYLASE, CINNAMATE-4-HYDROXYLASE); trans-cinnamate 4-monooxygenase[Arabidopsis thaliana]
A12	0	2.92174	0.6452	0.111562	0	7.2	0	10.5	28k_174_B01_CE	(S)-2-hydroxy-acid oxidase, peroxisomal, putative / glycolate oxidase, putative / short chain alpha-hydroxy acid oxidase, putative[Arabidopsis thaliana]
A12	38.7	3.99565	0.9292	0.144049	34.2	40.8	37.9	41.8	28k_212_C05_CE	HCT | transferase family protein[Arabidopsis thaliana]
A12	38.7	4.15	-1.8224	0.153123	36.7	40.2	35.5	41.8	28k_161_C11_CE	calmodulin binding[Arabidopsis thaliana]
A12	82.1	5.38478	0.6837	0.283507	80.1	82.5	79.6	82.8	28k_086_B10_CE	similar to unknown protein (TAIR:AT1G25480.1); similar to unknown protein (TAIR:AT2G17470.1); similar to unnamed protein product [Vitis vinifera] (GB:CAO42118.1); contains InterPro domain Protein of unknown function UPF0005 (InterPro:IPR006214)
A12	91.2	6.66522	0.7036	0.238232	87.9	94.8	86.4	97	28k_086_B10_CE	similar to unknown protein (TAIR:AT1G25480.1); similar to unknown protein (TAIR:AT2G17470.1); similar to unnamed protein product [Vitis vinifera] (GB:CAO42118.1); contains InterPro domain Protein of unknown function UPF0005 (InterPro:IPR006214)
A12	100.1	4.51522	0.5816	0.183934	98.1	102.5	98.1	103	28k_086_B10_CE	similar to unknown protein (TAIR:AT1G25480.1); similar to unknown protein (TAIR:AT2G17470.1); similar to unnamed protein product [Vitis vinifera] (GB:CAO42118.1); contains InterPro domain Protein of unknown function UPF0005 (InterPro:IPR006214)
A12	109.7	7.85435	0.5848	0.27266	108	114.7	107.3	116.8	28k_110_D08_CE	TET2 (TETRASPANIN2)[Arabidopsis thaliana]
A12	111.7	3.88913	0.6258	0.166183	106.8	116.1	107.1	120.1	28k_047_D10_CE	similar to unknown protein (TAIR:AT5G22430.1); similar to hypothetical protein [Vitis vinifera] (GB:CAN68427.1)
A12	132.9	4.26957	-0.7214	0.167796	129.5	137.5	121.8	143.4	28k_179_D02_CE	pectinesterase family protein[Arabidopsis thaliana]
A12	146.9	4.7087	0.6476	0.209713	139.8	148.9	133.8	148.9	28k_267_C12_CE	sulfotransferase family protein[Arabidopsis thaliana]
D12	13.5	4.33261	0.7382	0.163305	9.6	21.7	8.2	24.5	28k_293_B04_CE	similar to unknown protein (TAIR:AT5G46790.1); similar to Streptomyces cyclase/dehydrase family protein [Brassica oleracea] (GB:ABD65175.1); contains InterPro domain Streptomyces cyclase/dehydrase (InterPro:IPR005031)
D12	35.8	3.38261	-0.6652	0.141007	33.8	39.4	32.8	40.4	28k_185_C08_CE	ATGPAT3/GPAT3 (GLYCEROL-3-PHOSPHATE ACYLTRANSFERASE 3); acyltransferase[Arabidopsis thaliana]
D12	38.8	5.18696	-0.5811	0.271627	35.2	39.8	33.9	40.8	28k_242_F03_CE	metal-dependent phosphohydrolase HD domain-containing protein-related[Arabidopsis thaliana]
D12	52.2	4.21739	-0.4708	0.184714	51	56.1	51	56.2	28k_073_A01_CE	ATCHS/CHS/TT4 (CHALCONE SYNTHASE); naringenin-chalcone synthase[Arabidopsis thaliana]
D12	52.2	5.20435	0.6563	0.241498	44.2	55.2	50.9	56.2	28k_282_G02_CE	No Hits
D12	61.8	4.37826	-0.606	0.174195	61.3	64.9	59.6	66.2	28k_181_G05_CE	chromatin remodeling complex subunit [Populus trichocarpa]
D12	61.8	8.12174	-0.6645	0.365034	59.8	65.2	61.3	66.6	28k_073_A01_CE	ATCHS/CHS/TT4 (CHALCONE SYNTHASE); naringenin-chalcone synthase[Arabidopsis thaliana]
D12	62.9	4.14348	-0.5301	0.135074	60.7	67.1	61.8	66	28k_079_H10_CE	ATCHS/CHS/TT4 (CHALCONE SYNTHASE); naringenin-chalcone synthase[Arabidopsis thaliana]
D12	62.9	4.25217	-0.4183	0.156553	60.8	65.6	62.2	67.6	28k_257_D01_CE	ATCHS/CHS/TT4 (CHALCONE SYNTHASE); naringenin-chalcone synthase[Arabidopsis thaliana]
D12	62.9	5.03043	-0.6479	0.178844	61.5	67.4	60.5	66.2	28k_067_F09_CE	similar to unknown protein (TAIR:AT1G52270.1); similar to unnamed protein product [Vitis vinifera] (GB:CAO69747.1)
D12	62.9	5.7587	-0.6651	0.222107	61.6	66.2	60.5	66.9	28k_047_B08_CE	ATCHS/CHS/TT4 (CHALCONE SYNTHASE); naringenin-chalcone synthase[Arabidopsis thaliana]
D12	62.9	6.13043	-0.8459	0.241803	61.5	70.8	60.5	65.7	28k_013_A02_CE	chalcone synthase [Gossypium hirsutum]
D12	69.7	6.41522	-0.9188	0.2423	67.7	79.6	67.7	81.7	28k_223_E03_CE	auxin-responsive protein, putative[Arabidopsis thaliana]
D12	74.2	4.63478	-0.5322	0.232438	72.2	77.6	72	77.6	28k_273_B10_CE	TET3 (TETRASPANIN3)[Arabidopsis thaliana]
D12	76.2	3.75652	-0.5504	0.155821	67.7	80.3	67.7	84.4	28k_047_B08_CE	ATCHS/CHS/TT4 (CHALCONE SYNTHASE); naringenin-chalcone synthase[Arabidopsis thaliana]
D12	76.2	3.90435	-0.4665	0.17584	72.2	78	72.2	79.8	28k_073_A01_CE	ATCHS/CHS/TT4 (CHALCONE SYNTHASE); naringenin-chalcone synthase[Arabidopsis thaliana]
D12	83	8.0087	-0.6389	0.333452	80.8	86.4	82.2	87.8	28k_273_B10_CE	TET3 (TETRASPANIN3)[Arabidopsis thaliana]
D12	90	4.53696	-1.4245	0.173821	79.1	92	77.2	93.3	28k_107_F10_CE	similar to unknown protein (TAIR:AT2G39855.2)[Arabidopsis thaliana]
D12	93.3	3.69783	-0.7574	0.1407	88.8	95.3	91.5	96.8	28k_284_A04_CE	AOX2 (alternative oxidase 2); alternative oxidase[Arabidopsis thaliana]
D12	95.3	3.57391	-1.3493	0.157956	93.3	97.2	93.3	97.6	28k_107_F10_CE	similar to unknown protein (TAIR:AT2G39855.2)[Arabidopsis thaliana]
D12	102.6	2.13043	1.2296	0.099245	93.3	117.1	93.3	117.1	28k_243_D03_CE	GDSL-motif lipase/hydrolase family protein[Arabidopsis thaliana]
A13	42.7	5.7913	-0.9173	0.260053	42.6	45.2	42.5	46	28k_198_A09_CE	No Hits
A13	47.9	3.20217	-1.1562	0.121099	45.3	50.5	44.5	58.3	28k_287_E08_CE	ATPUP3 (Arabidopsis thaliana purine permease 3); purine transmembrane transporter[Arabidopsis thaliana]
A13	55.4	7.80217	-0.9766	0.340484	52.8	58.9	51.5	60.3	28k_198_A09_CE	No Hits
A13	64.2	3.55	1.1848	0.132159	58.2	69.4	56.1	71.3	28k_096_H08_CE	HCT | transferase family protein
A13	64.2	4.89565	-0.846	0.250093	62.2	66.2	62.2	66.2	28k_198_A09_CE	No Hits
A13	118.5	3.71522	3.1073	0.190498	115.6	118.5	110.5	118.5	28k_243_D03_CE	GDSL-motif lipase/hydrolase family protein[Arabidopsis thaliana]
A13	122.6	3.81957	0.8499	0.151777	119	127.6	115.3	131.3	28k_183_D02_CE	predicted protein [Populus trichocarpa]
A13	132.2	2.34348	-2.328	0.110396	131.7	134.9	131.1	134.2	28k_243_D03_CE	GDSL-motif lipase/hydrolase family protein[Arabidopsis thaliana]
D13	19.1	3.71739	-0.8012	0.14677	14.4	23.2	9.3	25.4	28k_178_G11_CE	phosphate-responsive protein, putative (EXO)[Arabidopsis thaliana]
D13	59.5	13.2457	1.6027	0.438324	57.5	63.7	56.6	64.5	28k_251_D07_CE	SPL5 (SQUAMOSA PROMOTER BINDING PROTEIN-LIKE 5); DNA binding / transcription factor[Arabidopsis thaliana]
D13	77.3	3.94565	0.941	0.162192	73.6	79.3	74.4	79.6	28k_111_B07_CE	pectinesterase family protein[Arabidopsis thaliana]
D13	80	3.63696	-1.0484	0.139667	74.4	85.2	71.6	91.6	28k_012_E12_CE	kinesin-related protein [Gossypium hirsutum]
D13	85.5	3.6913	-0.474	0.150235	80.6	96.8	80	98.4	28k_257_B08_CE	GAD4 (GLUTAMATE DECARBOXYLASE 4); calmodulin binding[Arabidopsis thaliana]
D13	87.5	4.56957	-1.0711	0.200739	82.5	98.2	82.8	98.5	28k_153_G08_CE	GASA1 (GAST1 PROTEIN HOMOLOG 1)[Arabidopsis thaliana]
D13	92.1	3.85435	-0.6131	0.131645	87.7	98.3	85.1	104.8	28k_185_C08_CE	ATGPAT3/GPAT3 (GLYCEROL-3-PHOSPHATE ACYLTRANSFERASE 3); acyltransferase[Arabidopsis thaliana]
D13	92.1	4.12609	-0.6507	0.163733	83.1	98.1	80.3	99.1	28k_053_H01_CE	GDSL-motif lipase, putative[Arabidopsis thaliana]
D13	107.4	4.98696	0.8339	0.252955	103.6	112.8	101.8	116.8	28k_213_D06_CE	short-chain dehydrogenase/reductase (SDR) family protein[Arabidopsis thaliana]
D13	111.3	4.68478	1.3887	0.189988	106.2	116.1	104.1	116.9	28k_142_D03_CE	GASA-like protein [Gossypium hirsutum]
D13	114.9	4.74348	0.6033	0.215387	109.6	116.9	104.5	116.9	28k_246_B07_CE	No Hits

## Sheet: 25DPA
chr	Position	LOD	Additive	R2	LOD1_L	LOD1_R	LOD2_L	LOD2_R	Array ID	Gene_Info
A1	28.2	4.12174	-0.8294	0.166323	19.1	33.4	16.6	36.9	28k_167_G05_CS	oxidoreductase family protein[Arabidopsis thaliana]
A1	42.2	4.61957	-1.0321	0.147512	35.4	45.9	33	47.3	28k_144_D11_CS	speckle-type POZ protein-related[Arabidopsis thaliana]
A1	43.3	5.4913	0.6211	0.1675	37.6	45.7	34.8	47.1	28k_100_D05_CS	unknown protein [Oryza sativa (japonica cultivar-group)]
A1	45.3	3.55652	-0.7968	0.170731	43	47.3	42.6	49.1	28k_067_F09_CS	similar to unknown protein (TAIR:AT1G52270.1); similar to unnamed protein product [Vitis vinifera] (GB:CAO69747.1)
A1	45.3	3.76087	0.5424	0.15297	34.9	49.1	31.5	49.1	28k_097_H05_CS	RecName: Full=Arabinogalactan peptide 20; Short=AG-peptide 20; Flags: Precursor
A1	45.3	4.03043	-0.8651	0.205269	43.3	47.3	42.9	49.1	28k_013_A02_CS	chalcone synthase [Gossypium hirsutum]
A1	47.3	4.91739	0.9281	0.235938	45.1	49.1	44.1	49.1	28k_092_G02_CS	similar to unknown protein (TAIR:AT5G57123.1); similar to unknown [Picea sitchensis] (GB:ABK22689.1)
A1	49.1	3.34783	0.3439	0.133651	47.3	53.7	47.3	54.2	28k_123_C04_CS	ATP binding protein
A1	54.2	4.13913	-0.8096	0.168179	51.2	54.7	49.4	55.3	28k_067_F09_CS	similar to unknown protein (TAIR:AT1G52270.1); similar to unnamed protein product [Vitis vinifera] (GB:CAO69747.1)
A1	54.2	4.15217	-0.8649	0.172381	53.7	54.7	50.3	55.1	28k_079_H10_CS	ATCHS/CHS/TT4 (CHALCONE SYNTHASE); naringenin-chalcone synthase[Arabidopsis thaliana]
A1	54.2	4.15217	-0.8649	0.172381	53.7	54.7	50.3	55.1	28k_152_A03_CS	Putative GTP-binding protein
A1	54.2	5.27609	-0.9037	0.207325	51.3	54.6	51.5	55	28k_013_A02_CS	chalcone synthase [Gossypium hirsutum]
A1	54.2	6.27174	0.9549	0.24752	52	54.8	49.1	55.3	28k_092_G02_CS	similar to unknown protein (TAIR:AT5G57123.1); similar to unknown [Picea sitchensis] (GB:ABK22689.1)
A1	59.8	4.4587	0.4974	0.195248	59.3	63.9	57.6	67.4	28k_051_F05_CS	GATL7 (Galacturonosyltransferase-like 7); polygalacturonate 4-alpha-galacturonosyltransferase/ transferase, transferring glycosyl groups / transferase, transferring hexosyl groups[Arabidopsis thaliana]
A1	60.8	3.97826	0.3756	0.155481	58.9	64.6	59.5	65.4	28k_123_C04_CS	ATP binding protein
A1	69.4	4.28913	0.8068	0.171407	63.7	72.7	65.6	74.7	28k_225_C06_CS	catalytic[Arabidopsis thaliana]
A1	70	3.63478	0.7258	0.134807	69.8	73.3	69.6	75.5	28k_017_B07_CS	No Hits
A1	70	6.71957	1.2241	0.256888	66.5	72.9	64.3	74.8	28k_157_D09_CS	similar to unknown protein (TAIR:AT5G67210.1); similar to unnamed protein product [Vitis vinifera] (GB:CAO49019.1); contains InterPro domain Protein of unknown function DUF579, plant (InterPro:IPR006514)
A1	74	7.2413	0.7782	0.27601	72.5	78.2	70	79.7	28k_289_D09_CS	No Hits
A1	74	7.2413	0.7782	0.27601	72.5	78.2	70	79.7	28k_291_A04_CS	transporter-related[Arabidopsis thaliana]
A1	76	3.86087	0.7356	0.156952	71.4	80.4	66.8	85	28k_234_C09_CS	ATGDU2 (ARABIDOPSIS THALIANA GLUTAMINE DUMPER 2)[Arabidopsis thaliana]
A1	76.3	4.42174	1.1024	0.171734	71	80.6	66.7	83.5	28k_143_D09_CS	caffeoyl-CoA 3-O-methyltransferase, putative[Arabidopsis thaliana]
A1	80.3	5.57391	1.2007	0.239918	78.9	81.8	76.3	83.3	28k_157_D09_CS	similar to unknown protein (TAIR:AT5G67210.1); similar to unnamed protein product [Vitis vinifera] (GB:CAO49019.1); contains InterPro domain Protein of unknown function DUF579, plant (InterPro:IPR006514)
A1	84.8	3.39348	0.9763	0.138321	82	87.7	76.3	91.2	28k_233_H09_CS	similar to unknown protein (TAIR:AT5G52420.1); similar to unnamed protein product [Vitis vinifera] (GB:CAO41629.1)
A1	84.8	3.86957	0.7179	0.151922	78.4	86.8	76.3	86.8	28k_191_C10_CS	permease, putative[Arabidopsis thaliana]
A1	84.8	4.59348	0.8474	0.182698	82.2	88.1	79.4	91.3	28k_221_C07_CS	No Hits
A1	84.8	4.59348	0.8474	0.182698	82.2	88.1	79.4	91.3	28k_158_D06_CS	Gossypium hirsutum 24-sterol C-methyltransferase (SMT2-1) Mrna
A1	84.8	5.19783	0.8544	0.183077	82.5	86.8	80.5	86.8	28k_017_B07_CS	No Hits
A1	90.4	3.48478	0.8221	0.157345	88.4	92.4	88.4	92.5	28k_017_B07_CS	No Hits
A1	94.5	4.54783	-0.8112	0.241675	90.3	96.7	89.5	98	28k_026_F07_CS	APT5 (ADENINE PHOSPHORIBOSYLTRANSFERASE 5); adenine phosphoribosyltransferase[Arabidopsis thaliana]
D1	42.1	4.74565	-1.0233	0.187362	40.6	44.9	39.7	46.3	28k_171_C06_CS	CYP87A2 (cytochrome P450, family 87, subfamily A, polypeptide 2); oxygen binding[Arabidopsis thaliana]
D1	52.3	3.64565	-0.4647	0.137208	50.1	54.6	51.9	56.2	28k_158_B09_CS	Aflatoxin biosynthesis regulatory protein [Aspergillus parasiticus]
D1	52.3	3.64565	-0.4647	0.137208	50.1	54.6	51.9	56.2	28k_098_G08_CS	predicted protein [Populus trichocarpa]
D1	82.4	3.65217	0.851	0.181288	81.9	89.2	75	92.8	28k_233_G07_CS	RecName: Full=Probable disease resistance protein At4g27220
A2	0	5.31087	1.2399	0.213334	0	2	0	4	28k_143_D09_CS	caffeoyl-CoA 3-O-methyltransferase, putative[Arabidopsis thaliana]
A2	2	6.46522	1.1272	0.266738	0	7.9	0	10.6	28k_211_F03_CS	AAR3 (ANTIAUXIN-RESISTANT 3)[Arabidopsis thaliana]
A2	4	3.5587	1.235	0.122329	0	11.9	0	18.4	28k_121_E04_CS	SCPL51; serine carboxypeptidase[Arabidopsis thaliana]
A2	4	3.99783	0.5626	0.165395	0.6	8	0	10.4	28k_158_B01_CS	predicted protein [Populus trichocarpa]
A2	8	4.33478	1.181	0.190796	4	12	4	12.1	28k_143_D09_CS	caffeoyl-CoA 3-O-methyltransferase, putative[Arabidopsis thaliana]
A2	19.1	5.34565	0.7574	0.234795	11.8	25.3	6.7	28	28k_017_A11_CS	flavonoid 3',5'-hydroxylase [Gossypium hirsutum]
A2	19.1	5.34565	0.7574	0.234795	11.8	25.3	6.7	28	28k_139_F01_CS	zinc finger (B-box type) family protein[Arabidopsis thaliana]
A2	72.7	3.58261	1.0206	0.132698	67.8	75.5	61.4	81	28k_290_B01_CS	ACS6 (1-AMINOCYCLOPROPANE-1-CARBOXYLIC ACID (ACC) SYNTHASE 6)[Arabidopsis thaliana]
A2	78.3	3.91087	0.9077	0.169528	75.4	85.6	74.6	88.3	28k_258_H02_CS	TSO2 (TSO MEANING 'UGLY' IN CHINESE); ribonucleoside-diphosphate reductase[Arabidopsis thaliana]
A2	103.4	4.6087	0.9842	0.195674	96.6	106.5	92.7	109.5	28k_043_C03_CS	Encodes a protein of the mitochondrial membrane which has been shown to be present in a number of unidentified complexes including a 500-KDa complex postulated to have heme lyase activity, in which another protein (AtCCMH, AT1G15220) is also involved. cytochrome c biogenesis orf203.[Arabidopsis thaliana]
D2	9.2	3.59565	-1.2189	0.17719	6.1	11.2	5	12.6	28k_087_B10_CS	GRAM domain-containing protein / ABA-responsive protein-related[Arabidopsis thaliana]
D2	12.6	5.01304	-0.7746	0.18299	10.5	15.1	8.9	16.6	28k_122_G08_CS	Adenosine kinase 2 [Arabidopsis thaliana]
D2	12.6	7.38913	-0.7105	0.264219	11.1	14.7	9.9	16.3	28k_109_F07_CS	protein kinase family protein[Arabidopsis thaliana]
D2	16.6	4.72826	-1.2725	0.184564	15.8	20.6	13.5	22.8	28k_087_B10_CS	GRAM domain-containing protein / ABA-responsive protein-related[Arabidopsis thaliana]
D2	18	5.52174	0.8945	0.209898	15.7	20.9	16.8	22.4	28k_186_E08_CS	ATGLX1 (GLYOXALASE I HOMOLOG); lactoylglutathione lyase[Arabidopsis thaliana]
D2	31	4.8087	-0.7411	0.175757	24.3	35	19.2	37.6	28k_064_D09_CS	NADH dehydrogenase subunit 5
D2	31	4.8087	-0.7411	0.175757	24.3	35	19.2	37.6	28k_303_C11_CS	lipase [Gossypium hirsutum]
D2	35	3.69348	-1.2051	0.129105	30.9	41.1	30.8	41.1	28k_252_F02_CS	similar to unknown protein (TAIR:AT5G12010.1); similar to unnamed protein product [Vitis vinifera] (GB:CAO43835.1); contains domain PTHR22930 (PTHR22930)
D2	43.1	3.8913	-1.2288	0.134047	41.1	47.2	41.1	49.1	28k_252_F02_CS	similar to unknown protein (TAIR:AT5G12010.1); similar to unnamed protein product [Vitis vinifera] (GB:CAO43835.1); contains domain PTHR22930 (PTHR22930)
D2	43.1	5.38696	-1.6754	0.2211	34.8	45.2	31	48	28k_144_E10_CS	No Hits
D2	45.1	3.55435	-0.9237	0.150063	31	48.5	30.8	51.1	28k_114_H01_CS	Zinc finger(C3HC4-type RING finger)
D2	45.1	3.78043	-1.1695	0.139285	35.2	48.8	31	54.6	28k_298_E02_CS	ATNUDT4 (Arabidopsis thaliana Nudix hydrolase homolog 4); hydrolase[Arabidopsis thaliana]
D2	45.4	4.42174	-1.111	0.160664	42.5	47.7	36.7	49.2	28k_295_C11_CS	similar to hypothetical protein [Cleome spinosa] (GB:ABD96913.1); contains domain PD069074 (PD069074)
D2	45.4	4.86304	-1.0316	0.194631	34.1	48.9	31	54.1	28k_149_D03_CS	No Hits
D2	82.5	4.69565	1.2862	0.189453	79.6	84.5	81.1	86.6	28k_084_C05_CS	Probable receptor-like protein kinase
D2	93.3	3.61522	-0.6498	0.111171	87.5	98.9	87.5	108.6	28k_117_F03_CS	similar to unknown protein (TAIR:AT1G07090.1); similar to unnamed protein product [Vitis vinifera] (GB:CAO21405.1); similar to hypothetical protein [Vitis vinifera] (GB:CAN60458.1); contains InterPro domain Protein of unknown function DUF640 (InterPro:IPR006936)
D2	93.3	3.88261	-0.9657	0.138615	89.2	99.3	86.6	102.1	28k_213_B03_CS	CYP71B35 (cytochrome P450, family 71, subfamily B, polypeptide 35); oxygen binding[Arabidopsis thaliana]
D2	93.5	5.31304	-1.1474	0.228635	89.3	100.4	87.1	108.6	28k_184_A07_CS	proton-dependent oligopeptide transport (POT) family protein[Arabidopsis thaliana]
D2	100.1	3.78478	-0.6577	0.161279	98.1	102.4	95.5	106.6	28k_123_C04_CS	ATP binding protein
A3	5.5	5.57391	-1.2815	0.210344	3.5	8.8	2.2	12.2	28k_172_G02_CS	Amidase family protein, expressed [Oryza sativa (japonica cultivar-group)]
A3	8.7	4.82826	1.1888	0.182151	7.5	11	7.6	10.7	28k_257_C09_CS	ATRAB1B (Arabidopsis thaliana responsive to abscisic acid 1B); GTP binding[Arabidopsis thaliana]
A3	33.7	3.4087	-0.7761	0.152708	31.7	37.5	30.3	40.1	28k_101_G02_CS	No Hits
A3	36.5	3.94348	0.6243	0.134233	33.5	38.9	31.7	40.4	28k_092_C07_CS	24-methylenesterol C-methyltransferase 2 [Arabidopsis thaliana]
A3	45.2	3.88696	1.282	0.187794	44.1	48.4	43.2	52.3	28k_087_B10_CS	GRAM domain-containing protein / ABA-responsive protein-related[Arabidopsis thaliana]
A3	60.8	3.26522	-1.2428	0.17229	57.9	63.5	56	63.5	28k_050_G07_CS	PREDICTED: hypothetical protein [Vitis vinifera]
A3	67.2	4.22174	-1.3084	0.189625	64.7	72	63.5	69.9	28k_050_G07_CS	PREDICTED: hypothetical protein [Vitis vinifera]
A3	67.2	4.48478	-0.7733	0.16067	65.5	69.7	65.5	70.7	28k_056_B04_CS	NAD(P)H dehydrogenase,Carica papaya mitochondrion, complete genome
A3	73.1	3.65652	-0.5602	0.15238	71.2	75.2	70.1	76.1	28k_118_F02_CS	No Hits
A3	73.1	3.76522	-0.7523	0.157455	71.2	81.9	70.6	90.8	28k_211_E10_CS	FAD-binding domain-containing protein[Arabidopsis thaliana]
A3	73.1	4.33696	-0.6218	0.178407	70.7	77.5	69.7	75.8	28k_302_B01_CS	zinc finger (B-box type) family protein[Arabidopsis thaliana]
A3	77.1	4.98696	-0.9422	0.231226	75.1	78.1	75.1	80	28k_056_B04_CS	NAD(P)H dehydrogenase,Carica papaya mitochondrion, complete genome
A3	78	3.96087	-0.6588	0.140001	76	80	77.4	80	28k_064_D09_CS	NADH dehydrogenase subunit 5
A3	78	3.96087	-0.6588	0.140001	76	80	77.4	80	28k_303_C11_CS	lipase [Gossypium hirsutum]
A3	78	4.03913	-1.2925	0.146764	76.6	90.5	75.7	97.9	28k_288_G01_CS	ABC1 family protein[Arabidopsis thaliana]
A3	78	4.75217	-0.7669	0.159539	76.6	80	75.7	80	28k_071_D02_CS	NADH dehydrogenase subunit 1,Vitis vinifera complete mitochondrial genome, cultivar Pinot
A3	81.5	3.47391	-0.6967	0.127087	76	89.7	78.5	95.6	28k_144_D04_CS	disease resistance protein (TIR-NBS-LRR class), putative[Arabidopsis thaliana]
D3	12.3	4.86957	-0.7198	0.201023	9.4	33.9	7.3	18.6	28k_088_A04_CS	brassinosteroid signalling positive regulator-related[Arabidopsis thaliana]
D3	22.9	3.47826	-0.3504	0.134172	16.4	28.7	11.9	32	28k_123_C04_CS	ATP binding protein
D3	77.9	4.57174	1.2147	0.184264	76.2	81.8	74.8	84.1	28k_113_E06_CS	GASA1 (GAST1 PROTEIN HOMOLOG 1)[Arabidopsis thaliana]
D3	86.8	4.38043	1.122	0.195041	85.3	89.2	84.8	94.8	28k_248_B04_CS	No Hits
D3	89.5	4.27174	-0.5718	0.180445	88.3	93.8	87.3	96.8	28k_066_A06_CS	F3H (TRANSPARENT TESTA 6); naringenin 3-dioxygenase[Arabidopsis thaliana]
D3	89.5	4.27174	-0.5718	0.180445	88.3	93.8	87.3	96.8	28k_001_A01_CS	AOP1 (2-oxoglutarate?dependent dioxygenase 1.1); oxidoreductase, acting on paired donors, with incorporation or reduction of molecular oxygen, 2-oxoglutarate as one donor, and incorporation of one atom each of oxygen into both donors[Arabidopsis thaliana]
D3	99.8	5.01739	0.849	0.188404	96	103.7	93.8	105.1	28k_056_B04_CS	NAD(P)H dehydrogenase,Carica papaya mitochondrion, complete genome
A4	0	3.8413	-0.6121	0.18114	0	3.5	0	5.2	28k_165_D07_CS	glycosyl hydrolase family 17 protein[Arabidopsis thaliana]
A4	0	4.31087	-0.6871	0.137198	0	9.3	0	9.7	28k_016_E01_CS	similar to unknown protein (TAIR:AT1G24265.2); similar to unknown protein (TAIR:AT1G24265.1); similar to bZIP transcription factor bZIP56 [Glycine max] (GB:ABI34646.1); contains InterPro domain Protein of unknown function DUF1664 (InterPro:IPR012458)
A4	9.2	3.65652	-0.6218	0.18017	7.1	11.9	5.2	14.6	28k_165_D07_CS	glycosyl hydrolase family 17 protein[Arabidopsis thaliana]
A4	19.4	3.50217	1.4237	0.148099	18	25.5	17.5	28.8	28k_209_C11_CS	methyltransferase-related[Arabidopsis thaliana]
A4	56.3	5.29783	1.5502	0.201551	53.2	59	52.1	60.7	28k_288_G01_CS	ABC1 family protein[Arabidopsis thaliana]
A4	56.3	7.83478	0.8037	0.289928	52.6	60.2	49	61	28k_289_D09_CS	No Hits
A4	56.3	7.83478	0.8037	0.289928	52.6	60.2	49	61	28k_291_A04_CS	transporter-related[Arabidopsis thaliana]
A4	74.4	4.01087	0.5104	0.111885	71	80.8	69.5	80.8	28k_212_H07_CS	Peptidyl-prolyl cis-trans isomerase 8 [Caenorhabditis elegans]
A4	74.4	4.74783	0.7027	0.163853	72.8	78.6	72.8	80.4	28k_126_A12_CS	coclaurine N-methyltransferase, putative[Arabidopsis thaliana]
A4	78.4	3.73696	-0.9352	0.17968	72.6	84.8	70.5	87.7	28k_269_D05_CS	methyltransferase[Arabidopsis thaliana]
A4	80.4	5.08478	0.7305	0.19931	73.9	85.4	71.9	87.5	28k_151_E05_CS	ADL4/ADLP2/DRP1E/EDR3 (DYNAMIN-LIKE PROTEIN 4); GTP binding / GTPase[Arabidopsis thaliana]
A4	80.8	2.93913	-0.7796	0.122634	75.3	84.8	71.6	88.2	28k_121_B04_CS	phenylalanyl-tRNA synthetase class IIc family protein[Arabidopsis thaliana]
A4	80.8	3.83913	-0.9405	0.139436	76.6	85.3	74.6	87.4	28k_157_B04_CS	No Hits
A4	84.8	3.89783	-1.1049	0.174766	81.2	89.3	74.4	89.3	28k_215_A09_CS	membrane protein, putative[Arabidopsis thaliana]
A4	86.8	3.97391	0.5242	0.120754	80.8	89	80.8	89.1	28k_212_H07_CS	Peptidyl-prolyl cis-trans isomerase 8 [Caenorhabditis elegans]
A4	86.8	4.30217	0.517	0.181336	80.1	98	74.7	99.4	28k_085_G08_CS	ASP1 (ASPARTATE AMINOTRANSFERASE 1)[Arabidopsis thaliana]
A4	86.8	5.41739	0.7855	0.209156	83.6	93.2	84.2	99	28k_126_A12_CS	coclaurine N-methyltransferase, putative[Arabidopsis thaliana]
A4	88.8	3.77174	0.6869	0.150473	83.6	95.6	83.1	98.7	28k_143_D09_CS	caffeoyl-CoA 3-O-methyltransferase, putative[Arabidopsis thaliana]
A4	89.3	3.65435	0.6382	0.137272	84.5	93.4	83.4	95.2	28k_148_F10_CS	No Hits
A4	89.3	3.93478	-0.5655	0.130049	83.8	95.2	81.2	95.2	28k_270_A05_CS	ATSIP2 (ARABIDOPSIS THALIANA SEED IMBIBITION 2); hydrolase, hydrolyzing O-glycosyl compounds[Arabidopsis thaliana]
A4	95.2	3.71739	0.5424	0.13614	89.7	103	82.3	107.4	28k_104_E09_CS	similar to unknown protein (TAIR:AT4G02170.1); similar to unnamed protein product [Vitis vinifera] (GB:CAO40081.1)
A4	95.2	4.21739	0.3677	0.168308	90.2	99	82.5	107.1	28k_286_C02_CS	UTP--glucose-1-phosphate uridylyltransferase, putative / UDP-glucose pyrophosphorylase, putative / UGPase, putative[Arabidopsis thaliana]
A4	95.2	4.85217	0.8869	0.200805	91.3	98.8	89.3	103.6	28k_270_C08_CS	No Hits
A4	99.9	6.41957	-0.6671	0.253709	91.2	107.8	99.2	110.9	28k_194_H02_CS	No Hits
A4	123.4	4.86522	1.2545	0.16943	117.8	125.4	114.6	125.4	28k_144_D11_CS	speckle-type POZ protein-related[Arabidopsis thaliana]
A4	123.4	5.15	1.7982	0.299323	118.2	125.4	115.6	125.4	28k_220_E10_CS	similar to CA-responsive protein [Brassica oleracea] (GB:ABB83615.1)
D4	48.4	4.07391	-0.7439	0.131084	46.5	57.9	46.5	57.9	28k_122_D06_CS	No Hits
D4	48.4	4.4087	0.8115	0.201641	46.3	51.4	45.6	52.4	28k_232_B01_CS	GDSL-motif lipase/hydrolase family protein[Arabidopsis thaliana]
D4	48.4	5.02609	0.7232	0.200064	46.4	51	45.6	52.4	28k_211_D11_CS	isoflavone reductase, putative[Arabidopsis thaliana]
D4	59.6	4.21739	0.6188	0.14361	59.3	61.1	59	62.7	28k_027_A08_CS	No Hits
D4	59.6	4.23261	-0.7374	0.135889	59.2	61.6	58.8	65	28k_122_D06_CS	No Hits
D4	60.1	4.49348	-1.087	0.164428	59.6	61.7	58.8	62.7	28k_162_G10_CS	XTR6 (XYLOGLUCAN ENDOTRANSGLYCOSYLASE 6); hydrolase, acting on glycosyl bonds[Arabidopsis thaliana]
D4	71.4	3.67391	-0.9083	0.156555	70.6	72.4	69.8	73.5	28k_246_B07_CS	No Hits
D4	71.4	3.95	-1.376	0.145557	70.5	71.8	69.6	72.1	28k_144_E10_CS	No Hits
D4	90	3.49565	-1.1428	0.123793	87	94.5	84.6	97.9	28k_106_A02_CS	oxidoreductase, 2OG-Fe(II) oxygenase family protein[Arabidopsis thaliana]
D4	90	4.28478	-2.0153	0.190688	86.6	95.3	84.3	98.8	28k_123_E10_CS	oxidoreductase, 2OG-Fe(II) oxygenase family protein[Arabidopsis thaliana]
D4	90	5.05652	-0.7656	0.166595	86.5	96	84.3	98.3	28k_016_E01_CS	similar to unknown protein (TAIR:AT1G24265.2); similar to unknown protein (TAIR:AT1G24265.1); similar to bZIP transcription factor bZIP56 [Glycine max] (GB:ABI34646.1); contains InterPro domain Protein of unknown function DUF1664 (InterPro:IPR012458)
D4	90	6.76087	-0.6611	0.208411	88	93.2	86.5	95.5	28k_190_F04_CS	isoflavone reductase, putative[Arabidopsis thaliana]
D4	102.5	3.5413	-0.7282	0.125974	92.9	107.6	89.8	108.5	28k_267_G05_CS	LAC12 (laccase 12); copper ion binding / oxidoreductase[Arabidopsis thaliana]
D4	102.5	3.7087	-0.6539	0.137204	100	105.2	97.9	107.4	28k_238_A04_CS	delta-8 sphingolipid desaturase (SLD1)[Arabidopsis thaliana]
A5	7.9	3.6913	-0.7075	0.145031	1.3	10.9	0	16.1	28k_085_H01_CS	No Hits
A5	12.1	4.03913	0.5512	0.162427	9.1	14.7	7.1	16.6	28k_166_C10_CS	ATCSLA02 (Cellulose synthase-like A2); transferase, transferring glycosyl groups[Arabidopsis thaliana]
A5	81.8	3.80435	-0.6532	0.158907	78.1	89.9	75.3	91.8	28k_127_D12_CS	NIC2 (NICOTINAMIDASE 2); catalytic/ nicotinamidase[Arabidopsis thaliana]
A5	104.7	5.88913	-0.9762	0.248841	99.9	106.8	97.5	108.1	28k_012_A04_CS	eceriferum3 (CER3) [Arabidopsis thaliana]
A5	108.2	3.92609	-1.6964	0.191782	106.3	112.8	104.7	112.2	28k_123_E10_CS	oxidoreductase, 2OG-Fe(II) oxygenase family protein[Arabidopsis thaliana]
A5	112.2	5.6087	0.714	0.182033	109.7	114.3	108.9	115.6	28k_212_H07_CS	Peptidyl-prolyl cis-trans isomerase 8 [Caenorhabditis elegans]
A5	112.9	3.58696	0.9533	0.151879	111.4	120.3	110.1	115.6	28k_163_A11_CS	No Hits
A5	112.9	5.07174	1.6374	0.221958	111.1	115.3	112.1	116.3	28k_260_E06_CS	No Hits
A5	117.5	2.59348	-1.3632	0.132533	112.9	123.6	112.9	123.9	28k_123_E10_CS	oxidoreductase, 2OG-Fe(II) oxygenase family protein[Arabidopsis thaliana]
A5	126	4.1	-0.7188	0.17858	119.3	129	116.7	133.2	28k_142_F01_CS	zinc finger (C3HC4-type RING finger) family protein[Arabidopsis thaliana]
A5	129	3.70217	-0.8641	0.14783	128	135	128	135	28k_260_H12_CS	Encodes subunit of mitochondrial NAD(P)H dehydrogenase that is trans-spliced from three precursors, NAD1A, NAD1B, and NAD1C.[Arabidopsis thaliana]
A5	131	3.23696	-0.6493	0.141574	130	133	129	135	28k_092_C07_CS	24-methylenesterol C-methyltransferase 2 [Arabidopsis thaliana]
A5	139.6	3.28043	0.5238	0.112069	138.8	141.6	135.2	141.6	28k_063_H01_CS	aspartyl aminopeptidase, putative[Arabidopsis thaliana]
A5	139.6	3.88696	0.7032	0.160221	138	143.1	139	141.6	28k_212_H07_CS	Peptidyl-prolyl cis-trans isomerase 8 [Caenorhabditis elegans]
A5	139.6	4.32826	-0.5764	0.126456	138.2	160	139.4	142.8	28k_100_D05_CS	unknown protein [Oryza sativa (japonica cultivar-group)]
A5	139.6	5.86087	-0.8161	0.212351	137.8	142.6	138.6	147.5	28k_092_C07_CS	24-methylenesterol C-methyltransferase 2 [Arabidopsis thaliana]
A5	141.6	4.00652	-0.9627	0.182362	140.2	147.8	139.6	151.7	28k_260_H12_CS	Encodes subunit of mitochondrial NAD(P)H dehydrogenase that is trans-spliced from three precursors, NAD1A, NAD1B, and NAD1C.[Arabidopsis thaliana]
A5	158.5	5.75217	1.2657	0.242891	153.3	164.7	150	160.9	28k_084_C05_CS	Probable receptor-like protein kinase
A5	163.7	4.04783	0.5843	0.236013	161.7	165.7	161.5	166.5	28k_257_D01_CS	ATCHS/CHS/TT4 (CHALCONE SYNTHASE); naringenin-chalcone synthase[Arabidopsis thaliana]
A5	166.5	4.3913	1.0174	0.175488	164	168.6	162.7	169.6	28k_298_E02_CS	ATNUDT4 (Arabidopsis thaliana Nudix hydrolase homolog 4); hydrolase[Arabidopsis thaliana]
A5	168.5	4.38261	0.8115	0.160018	163.5	171.8	162	174	28k_121_H08_CS	No Hits
A5	170.5	6.12609	0.8213	0.186854	167.8	172.9	166.7	174.6	28k_132_C06_CS	ATCHS/CHS/TT4 (CHALCONE SYNTHASE); naringenin-chalcone synthase[Arabidopsis thaliana]
A5	170.5	6.50435	0.636	0.260291	170.2	172.8	168.8	174.5	28k_257_D01_CS	ATCHS/CHS/TT4 (CHALCONE SYNTHASE); naringenin-chalcone synthase[Arabidopsis thaliana]
A5	179.3	3.15652	0.722	0.137491	169.4	184.1	166.6	188.4	28k_101_G02_CS	No Hits
A5	192.6	7.11739	0.9635	0.273329	188.6	201.7	188.6	205.6	28k_266_A02_CS	HTA11; DNA binding[Arabidopsis thaliana]
A5	195.5	2.9413	1.0834	0.117251	190.2	202.3	186.2	203.6	28k_196_G03_CS	CYP71A16 (cytochrome P450, family 71, subfamily A, polypeptide 16); oxygen binding[Arabidopsis thaliana]
A5	195.5	3.97174	-0.5917	0.136608	188.5	207.6	188.4	207.6	28k_081_E01_CS	No Hits
A5	203.6	3.95217	-0.9068	0.147738	196.7	207.2	188.6	207.6	28k_014_D01_CS	calmodulin binding[Arabidopsis thaliana]
A5	203.6	4.38913	0.9478	0.170094	192.1	207.6	189.8	207.6	28k_161_C04_CS	similar to unknown protein (TAIR:AT4G09990.1); similar to hypothetical protein [Vitis vinifera] (GB:CAN78768.1); contains InterPro domain Protein of unknown function DUF579, plant (InterPro:IPR006514)
A5	203.6	7.01957	-0.6551	0.286325	196.3	207.3	189.5	207.6	28k_257_D01_CS	ATCHS/CHS/TT4 (CHALCONE SYNTHASE); naringenin-chalcone synthase[Arabidopsis thaliana]
A5	203.6	9.77391	-1.1084	0.34242	197.4	206.3	193.4	207.6	28k_132_C06_CS	ATCHS/CHS/TT4 (CHALCONE SYNTHASE); naringenin-chalcone synthase[Arabidopsis thaliana]
D5	0	3.65435	-1.3795	0.152693	0	2.7	0	4.6	28k_289_C05_CS	ATGEX1/GEX1 (GAMETE EXPRESSED PROTEIN1)[Arabidopsis thaliana]
D5	0	3.65435	-1.3795	0.152693	0	2.7	0	4.6	28k_215_F04_CS	alcohol dehydrogenase, putative[Arabidopsis thaliana]
D5	0	4.12391	-0.8648	0.153571	0	7.1	0	9.3	28k_195_C11_CS	Ethylene-responsive transcription factor ERF060 [Arabidopsis thaliana]
D5	0	4.18913	-0.5806	0.165714	0	4.4	0	9	28k_091_B05_CS	scarecrow transcription factor family protein[Arabidopsis thaliana]
D5	0	4.39783	-0.6757	0.163242	0	3.2	0	4.5	28k_102_E02_CS	similar to unnamed protein product [Vitis vinifera] (GB:CAO67470.1)
D5	0	4.65	-0.7891	0.20786	0	3	0	4	28k_127_D12_CS	NIC2 (NICOTINAMIDASE 2); catalytic/ nicotinamidase[Arabidopsis thaliana]
D5	5	3.63478	0.8225	0.14795	0.8	9	0	10.1	28k_043_C03_CS	Encodes a protein of the mitochondrial membrane which has been shown to be present in a number of unidentified complexes including a 500-KDa complex postulated to have heme lyase activity, in which another protein (AtCCMH, AT1G15220) is also involved. cytochrome c biogenesis orf203.[Arabidopsis thaliana]
D5	10.1	3.66087	2.6505	0.143252	9.8	13.7	9.5	17.9	28k_249_C03_CS	nodulin MtN21 family protein[Arabidopsis thaliana]
D5	40.6	3.30217	0.8028	0.13211	36.5	52.4	30.1	52.9	28k_251_F12_CS	SKS5 (SKU5 Similar 5); copper ion binding / pectinesterase (pectin methylesterase)[Arabidopsis thaliana]
D5	40.6	3.70435	0.7936	0.156762	37.3	46.6	36.9	48.3	28k_007_C07_CS	ATSPLA2-ALPHA/PLA2-ALPHA (PHOSPHOLIPASE A2-ALPHA); phospholipase A2[Arabidopsis thaliana]
D5	40.6	3.83043	0.6583	0.126725	38.7	48.3	38.7	48.3	28k_248_E04_CS	No Hits
D5	40.6	3.96304	-1.0327	0.130071	36.6	48.2	34.7	52.3	28k_210_A08_CS	MLP28 (MLP-LIKE PROTEIN 28)[Arabidopsis thaliana]
D5	46.6	7.23043	1.1369	0.301654	41.6	48.3	40.4	48.3	28k_117_F03_CS	similar to unknown protein (TAIR:AT1G07090.1); similar to unnamed protein product [Vitis vinifera] (GB:CAO21405.1); similar to hypothetical protein [Vitis vinifera] (GB:CAN60458.1); contains InterPro domain Protein of unknown function DUF640 (InterPro:IPR006936)
D5	50.3	3.91522	0.5761	0.178436	40.4	52.9	36.1	57.9	28k_148_C04_CS	similar to unknown protein (TAIR:AT2G20230.1); similar to unknown [Populus trichocarpa] (GB:ABK93408.1); similar to unknown [Populus trichocarpa] (GB:ABK93560.1); contains InterPro domain CD9/CD37/CD63 antigen; (InterPro:IPR000301)
D5	50.3	4.36522	0.6367	0.187702	46.5	53	43.3	55.6	28k_215_A09_CS	membrane protein, putative[Arabidopsis thaliana]
D5	50.3	4.77391	1.287	0.20466	46.8	55.9	43.6	58.1	28k_232_A04_CS	RPP8 (RECOGNITION OF PERONOSPORA PARASITICA 8)[Arabidopsis thaliana]
D5	52.3	8.93696	1.2027	0.342879	50.8	53.6	48.9	53.6	28k_117_F03_CS	similar to unknown protein (TAIR:AT1G07090.1); similar to unnamed protein product [Vitis vinifera] (GB:CAO21405.1); similar to hypothetical protein [Vitis vinifera] (GB:CAN60458.1); contains InterPro domain Protein of unknown function DUF640 (InterPro:IPR006936)
D5	53.6	3.67391	0.5894	0.145004	50.3	57.6	48.5	59.1	28k_182_A05_CS	ATMTP1/MTP1/ZAT1 (ZINC TRANSPORTER OF ARABIDOPSIS THALIANA); zinc ion transmembrane transporter[Arabidopsis thaliana]
D5	53.6	3.67391	0.5894	0.145004	50.3	57.6	48.5	59.1	28k_134_C07_CS	thaumatin, putative[Arabidopsis thaliana]
D5	53.6	3.67391	0.5811	0.12037	46.5	57.9	40.6	64.9	28k_270_A05_CS	ATSIP2 (ARABIDOPSIS THALIANA SEED IMBIBITION 2); hydrolase, hydrolyzing O-glycosyl compounds[Arabidopsis thaliana]
D5	53.6	3.93478	0.9775	0.155044	49.6	57.7	41.7	58.2	28k_174_B01_CS	(S)-2-hydroxy-acid oxidase, peroxisomal, putative / glycolate oxidase, putative / short chain alpha-hydroxy acid oxidase, putative[Arabidopsis thaliana]
D5	53.6	4.46522	1.3805	0.188886	45.6	56.1	41.1	57.8	28k_231_F08_CS	zinc finger (CCCH-type) family protein[Arabidopsis thaliana]
D5	53.6	4.94565	0.7596	0.157735	52.9	56.5	48.3	58.2	28k_248_E04_CS	No Hits
D5	59.1	3.43913	1.0387	0.139548	58.7	60.9	58.2	60.9	28k_215_A09_CS	membrane protein, putative[Arabidopsis thaliana]
D5	60.9	2.97391	1.0355	0.112728	60.2	63.6	59.5	65.1	28k_175_H10_CS	similar to unknown protein (TAIR:AT3G18170.1); similar to unnamed protein product [Vitis vinifera] (GB:CAO68130.1); contains InterPro domain Protein of unknown function DUF563 (InterPro:IPR007657)
D5	60.9	2.97391	1.0355	0.112728	60.2	63.6	59.5	65.1	28k_089_A01_CS	phosphate-responsive protein, putative[Arabidopsis thaliana]
D5	60.9	3.39565	0.9	0.150689	59.1	64.9	50.2	65.2	28k_177_D11_CS	SKS6 (SKU5 Similar 6); pectinesterase[Arabidopsis thaliana]
D5	60.9	3.67391	0.5317	0.134421	55.1	63.8	50.8	72.4	28k_097_H05_CS	RecName: Full=Arabinogalactan peptide 20; Short=AG-peptide 20; Flags: Precursor
D5	60.9	4.05435	0.7411	0.150107	59.8	63.1	59.1	64.4	28k_232_A01_CS	E13L3 (GLUCAN ENDO-1,3-BETA-GLUCOSIDASE-LIKE PROTEIN 3)[Arabidopsis thaliana]
D5	60.9	4.31739	0.8175	0.165214	59.7	63.1	59.1	64.6	28k_081_F05_CS	U-box domain-containing protein[Arabidopsis thaliana]
D5	60.9	5.1587	0.669	0.193855	60.2	63.2	59.5	64.7	28k_182_A05_CS	ATMTP1/MTP1/ZAT1 (ZINC TRANSPORTER OF ARABIDOPSIS THALIANA); zinc ion transmembrane transporter[Arabidopsis thaliana]
D5	60.9	5.1587	0.669	0.193855	60.2	63.2	59.5	64.7	28k_134_C07_CS	thaumatin, putative[Arabidopsis thaliana]
D5	60.9	7.17391	0.9274	0.295041	59.1	63.1	59.1	64.1	28k_102_E02_CS	similar to unnamed protein product [Vitis vinifera] (GB:CAO67470.1)
D5	65.2	4.20652	0.7379	0.165183	61.5	69.2	59.1	69.8	28k_064_F02_CS	abscisic acid-responsive HVA22 family protein[Arabidopsis thaliana]
D5	69.2	4.53261	0.7961	0.205994	65.2	73.8	65.2	73.8	28k_102_E02_CS	similar to unnamed protein product [Vitis vinifera] (GB:CAO67470.1)
D5	69.8	4.11739	1.1443	0.162984	65.2	73.8	65.2	75	28k_215_A09_CS	membrane protein, putative[Arabidopsis thaliana]
D5	73.8	4.38043	0.9832	0.170959	70.3	77.6	66.1	79.8	28k_063_E12_CS	GAMMA-TIP3/TIP1;3 (tonoplast intrinsic protein 1;3); water channel[Arabidopsis thaliana]
D5	75	4.06304	0.7007	0.160404	70.5	77.3	69.8	78.9	28k_064_F02_CS	abscisic acid-responsive HVA22 family protein[Arabidopsis thaliana]
D5	77	6.37826	1.9515	0.305344	72.9	79	71.1	79	28k_231_G09_CS	family II extracellular lipase 3 (EXL3)[Arabidopsis thaliana]
D5	79.8	7.32826	0.9165	0.284093	76.6	83.1	75.4	84.7	28k_099_F10_CS	CER1 (ECERIFERUM 1)[Arabidopsis thaliana]
D5	79.8	7.32826	0.9165	0.284093	76.6	83.1	75.4	84.7	28k_178_B01_CS	No Hits
D5	83.8	3.99565	-1.5672	0.180603	81.8	89.1	82.2	94.4	28k_135_G06_CS	ABIL2 (ABL INTERACTOR-LIKE PROTEIN 2)[Arabidopsis thaliana]
D5	87.3	4.66522	0.8986	0.20369	86.7	90.5	85.9	90.5	28k_209_H06_CS	subtilase family protein[Arabidopsis thaliana]
D5	95.7	4.44348	0.8498	0.183933	90.5	99.1	90.5	101.3	28k_209_H06_CS	subtilase family protein[Arabidopsis thaliana]
D5	101.6	4.46957	-1.0142	0.132994	98.4	104.9	96	105.6	28k_144_D11_CS	speckle-type POZ protein-related[Arabidopsis thaliana]
D5	108.7	3.51522	-1.0237	0.138454	107.1	115.2	106.7	114.3	28k_144_D11_CS	speckle-type POZ protein-related[Arabidopsis thaliana]
D5	119.3	3.55435	-0.753	0.105119	111.2	124.9	114.8	127	28k_120_A09_CS	ANAC091/TIP (TCV-INTERACTING PROTEIN); transcription coactivator/ transcription factor[Arabidopsis thaliana]
D5	119.3	3.55435	-0.753	0.105119	111.2	124.9	114.8	127	28k_231_B04_CS	reverse transcriptase, putative; 16838-20266 [Arabidopsis thaliana]
D5	141.1	5.58696	-0.973	0.211907	140.9	143.9	139.5	145.5	28k_122_G08_CS	Adenosine kinase 2 [Arabidopsis thaliana]
D5	164.1	3.56739	0.6359	0.133093	162.8	172.2	162.8	172.2	28k_143_D09_CS	caffeoyl-CoA 3-O-methyltransferase, putative[Arabidopsis thaliana]
D5	174.2	3.42391	0.6504	0.140161	172.2	180.1	172.2	186.3	28k_143_D09_CS	caffeoyl-CoA 3-O-methyltransferase, putative[Arabidopsis thaliana]
D5	180.2	3.92609	-0.8352	0.152971	172.2	183.6	168.9	186.2	28k_225_C06_CS	catalytic[Arabidopsis thaliana]
D5	182.2	5.45652	0.8832	0.224527	177.6	187.2	174.3	188.2	28k_085_H01_CS	No Hits
A6	0	5.45	1.3133	0.195415	0	4.5	0	9.8	28k_234_G04_CS	similar to unknown protein (TAIR:AT3G55990.1); similar to unnamed protein product [Vitis vinifera] (GB:CAO50124.1); similar to hypothetical protein [Vitis vinifera] (GB:CAN73526.1); contains InterPro domain Protein of unknown function DUF231, plant (InterPro:IPR004253)
A6	62.1	3.66087	0.6931	0.130884	55.7	64.8	50.8	66.1	28k_056_B04_CS	NAD(P)H dehydrogenase,Carica papaya mitochondrion, complete genome
A6	75.8	2.66957	0.6008	0.116448	73.4	78.9	67.5	80.6	28k_003_D11_CS	No Hits
A6	75.8	3.19348	0.7008	0.126008	73.8	79.5	73.8	80.6	28k_161_C04_CS	similar to unknown protein (TAIR:AT4G09990.1); similar to hypothetical protein [Vitis vinifera] (GB:CAN78768.1); contains InterPro domain Protein of unknown function DUF579, plant (InterPro:IPR006514)
A6	75.8	4.35217	1.1135	0.149682	73.8	78.7	71	79.8	28k_087_B10_CS	GRAM domain-containing protein / ABA-responsive protein-related[Arabidopsis thaliana]
A6	86	4.06739	0.7932	0.155884	82.8	91.6	81.8	97.8	28k_161_C04_CS	similar to unknown protein (TAIR:AT4G09990.1); similar to hypothetical protein [Vitis vinifera] (GB:CAN78768.1); contains InterPro domain Protein of unknown function DUF579, plant (InterPro:IPR006514)
A6	90	3.71304	0.7084	0.120024	85.6	95.5	81.1	97.8	28k_122_D06_CS	No Hits
A6	90.6	3.50217	1.0699	0.145374	87.2	95.4	83.5	98.2	28k_207_E06_CS	No Hits
A6	102	6.16739	1.1746	0.343531	101.6	103.4	101.3	105.5	28k_239_B07_CS	No Hits
A6	103.1	3.42391	-0.6391	0.13088	102.5	105.7	101.4	106.8	28k_064_F02_CS	abscisic acid-responsive HVA22 family protein[Arabidopsis thaliana]
A6	103.1	4.88261	1.1448	0.181491	102	112.8	102.5	105.8	28k_162_G10_CS	XTR6 (XYLOGLUCAN ENDOTRANSGLYCOSYLASE 6); hydrolase, acting on glycosyl bonds[Arabidopsis thaliana]
A6	103.1	5.09783	1.4917	0.186561	103.1	105.4	102.3	106.3	28k_048_E10_CS	No Hits
A6	103.1	8.14565	1.1906	0.273794	102.9	106.7	102.5	110.3	28k_120_A09_CS	ANAC091/TIP (TCV-INTERACTING PROTEIN); transcription coactivator/ transcription factor[Arabidopsis thaliana]
A6	103.1	8.14565	1.1906	0.273794	102.9	106.7	102.5	110.3	28k_231_B04_CS	reverse transcriptase, putative; 16838-20266 [Arabidopsis thaliana]
A6	105.1	3.75	1.1431	0.17076	103.1	107.6	103.4	113.4	28k_244_D01_CS	predicted protein [Populus trichocarpa]
A6	107.1	4.68261	-0.799	0.251675	105.1	112.5	104.7	113.4	28k_171_G01_CS	putative ATP binding protein [Arabidopsis thaliana]
A6	107.1	4.68261	-0.799	0.251675	105.1	112.5	104.7	113.4	28k_133_F03_CS	TCH4 (TOUCH 4); hydrolase, acting on glycosyl bonds / xyloglucan:xyloglucosyl transferase[Arabidopsis thaliana]
A6	115.4	2.97174	1.0475	0.12781	114	120.3	111.4	123.1	28k_231_B03_CS	ATCHS/CHS/TT4 (CHALCONE SYNTHASE); naringenin-chalcone synthase[Arabidopsis thaliana]
A6	121.4	4.06522	1.331	0.177	117.5	126.6	115.9	128.8	28k_106_A02_CS	oxidoreductase, 2OG-Fe(II) oxygenase family protein[Arabidopsis thaliana]
A6	125.9	3.3913	0.7209	0.160729	119.8	129.8	117.5	133.2	28k_094_H11_CS	AP2 domain-containing transcription factor, putative[Arabidopsis thaliana]
A6	127.9	3.33913	0.4728	0.154906	126.7	129.9	123.9	131.2	28k_158_B09_CS	Aflatoxin biosynthesis regulatory protein [Aspergillus parasiticus]
A6	127.9	3.33913	0.4728	0.154906	126.7	129.9	123.9	131.2	28k_098_G08_CS	predicted protein [Populus trichocarpa]
A6	131.2	4.3913	0.5626	0.128542	128.1	134.5	126.6	140.3	28k_100_D05_CS	unknown protein [Oryza sativa (japonica cultivar-group)]
D6	14.6	3.50652	1.1061	0.144967	9.7	17.4	5.7	20.3	28k_232_A04_CS	RPP8 (RECOGNITION OF PERONOSPORA PARASITICA 8)[Arabidopsis thaliana]
D6	28.5	3.15	-0.6828	0.140635	26.5	31.4	24.9	33.6	28k_003_D11_CS	No Hits
D6	28.5	3.93696	-0.8796	0.147288	27.7	30.6	26.9	31.9	28k_150_A02_CS	reverse transcriptase, putative; 16838-20266 [Arabidopsis thaliana]
D6	49.3	4.40652	-0.8772	0.169419	49.3	52.9	44.7	54.9	28k_145_E01_CS	NADH-ubiquinone oxidoreductase chain 2 [Beta vulgaris]
D6	51.3	3.71522	-0.5958	0.171142	46.6	53.4	44.2	54.6	28k_091_B05_CS	scarecrow transcription factor family protein[Arabidopsis thaliana]
D6	51.7	3.87391	0.64	0.118887	50.3	54.3	47.3	55.7	28k_248_E04_CS	No Hits
D6	67.6	5.63043	0.8625	0.226085	62.3	75.2	58.6	76	28k_209_H05_CS	TCP family transcription factor, putative[Arabidopsis thaliana]
D6	82.1	4.34565	0.811	0.209433	81.5	88.1	80.1	94.1	28k_209_H05_CS	TCP family transcription factor, putative[Arabidopsis thaliana]
D6	92.7	5.28043	-0.9232	0.172069	92.7	96.2	89.9	98.8	28k_132_C08_CS	short-chain dehydrogenase/reductase (SDR) family protein[Arabidopsis thaliana]
D6	98.7	4.07391	-0.5985	0.160325	97.1	103.6	92.7	105.9	28k_085_B03_CS	No Hits
D6	98.7	4.07391	-0.5985	0.160325	97.1	103.6	92.7	105.9	28k_245_A02_CS	ATL2 (Arabidopsis T?xicos en Levadura 2); protein binding / zinc ion binding[Arabidopsis thaliana]
D6	100.7	3.75435	0.7218	0.161114	89.6	104.3	87.8	106.1	28k_145_B01_CS	CYP76C3 (cytochrome P450, family 76, subfamily C, polypeptide 3); oxygen binding[Arabidopsis thaliana]
D6	101.5	4.33696	-0.6739	0.174606	96.8	104.7	94.3	106.7	28k_159_B03_CS	No Hits
D6	107.8	3.47391	0.44	0.129801	105.9	120.5	101.5	125.7	28k_158_B09_CS	Aflatoxin biosynthesis regulatory protein [Aspergillus parasiticus]
D6	107.8	3.47391	0.44	0.129801	105.9	120.5	101.5	125.7	28k_098_G08_CS	predicted protein [Populus trichocarpa]
D6	115.7	3.04348	-0.5861	0.113396	107.8	125.7	107.8	125.7	28k_064_E08_CS	No Hits
D6	115.7	3.04348	-0.5861	0.113396	107.8	125.7	107.8	125.7	28k_210_D07_CS	RecName: Full=Auxin response factor 2; AltName: Full=ARF1-binding protein; Short=ARF1-BP
D6	115.7	5.24783	0.5924	0.215833	114.7	120	107.8	123	28k_227_C07_CS	APT5 (ADENINE PHOSPHORIBOSYLTRANSFERASE 5); adenine phosphoribosyltransferase[Arabidopsis thaliana]
A7	28	4.21522	0.7231	0.161957	22.9	30.9	26.5	30.9	28k_126_A12_CS	coclaurine N-methyltransferase, putative[Arabidopsis thaliana]
A7	32.9	5.45435	0.9426	0.233552	29.8	36.8	29	38.1	28k_289_E12_CS	No Hits
A7	34.7	4.96522	0.6863	0.196716	31.1	37.9	33.9	44.4	28k_169_B04_CS	short-chain dehydrogenase/reductase (SDR) family protein[Arabidopsis thaliana]
A7	45.9	3.47826	0.469	0.1398	45.5	49.3	39.6	59.4	28k_066_A06_CS	F3H (TRANSPARENT TESTA 6); naringenin 3-dioxygenase[Arabidopsis thaliana]
A7	45.9	3.47826	0.469	0.1398	45.5	49.3	39.6	59.4	28k_001_A01_CS	AOP1 (2-oxoglutarate?dependent dioxygenase 1.1); oxidoreductase, acting on paired donors, with incorporation or reduction of molecular oxygen, 2-oxoglutarate as one donor, and incorporation of one atom each of oxygen into both donors[Arabidopsis thaliana]
A7	61.2	5.00652	0.5393	0.14191	57.3	69.4	55.7	70.4	28k_190_F04_CS	isoflavone reductase, putative[Arabidopsis thaliana]
A7	65.2	3.95	0.606	0.14499	55.4	70.7	55.4	71	28k_102_E02_CS	similar to unnamed protein product [Vitis vinifera] (GB:CAO67470.1)
A7	66.4	4.06304	0.9367	0.159557	62	70.6	55.4	74.4	28k_171_C06_CS	CYP87A2 (cytochrome P450, family 87, subfamily A, polypeptide 2); oxygen binding[Arabidopsis thaliana]
A7	73.4	3.66957	0.4966	0.12603	71.4	76.8	71.4	78.9	28k_190_F04_CS	isoflavone reductase, putative[Arabidopsis thaliana]
A7	73.4	4.61087	-1.2023	0.196483	71.4	77.2	68.3	79.1	28k_177_H05_CS	nodulin MtN3 family protein[Arabidopsis thaliana]
A7	76.4	3.40435	0.4725	0.136647	71.9	78.5	61.9	80.2	28k_158_B09_CS	Aflatoxin biosynthesis regulatory protein [Aspergillus parasiticus]
A7	76.4	3.40435	0.4725	0.136647	71.9	78.5	61.9	80.2	28k_098_G08_CS	predicted protein [Populus trichocarpa]
A7	78.4	4.18696	-0.8361	0.191704	77.2	80.4	73.6	80.4	28k_294_H02_CS	similar to dehydratase family (TAIR:AT1G29810.1); similar to unnamed protein product [Vitis vinifera] (GB:CAO62291.1); contains InterPro domain Transcriptional coactivator/pterin dehydratase (InterPro:IPR001533)
D7	0	4.68478	-1.0099	0.20127	0	2.5	0	4.2	28k_107_D09_CS	No Hits
D7	0	5.12391	0.6575	0.198921	0	3.4	0	5.3	28k_097_H05_CS	RecName: Full=Arabinogalactan peptide 20; Short=AG-peptide 20; Flags: Precursor
D7	10.3	3.66304	0.5589	0.15349	7.2	12.7	6.3	15	28k_097_H05_CS	RecName: Full=Arabinogalactan peptide 20; Short=AG-peptide 20; Flags: Precursor
D7	11.2	5.27174	-1.1651	0.191174	8.1	16.5	5.1	20.3	28k_248_B04_CS	No Hits
D7	34	4.63478	-1.0791	0.170585	31.2	36.6	30.9	38.6	28k_162_G10_CS	XTR6 (XYLOGLUCAN ENDOTRANSGLYCOSYLASE 6); hydrolase, acting on glycosyl bonds[Arabidopsis thaliana]
D7	76.4	2.85217	0.9976	0.125759	65.3	90.3	64	93	28k_249_D04_CS	esterase/lipase/thioesterase family protein[Arabidopsis thaliana]
D7	76.4	2.85217	0.9976	0.125759	65.3	90.3	64	93	28k_294_D10_CS	CLA1 (CLOROPLASTOS ALTERADOS 1)[Arabidopsis thaliana]
D7	81.5	4.65652	-0.6416	0.175284	80.4	85.5	80.4	86.3	28k_182_A05_CS	ATMTP1/MTP1/ZAT1 (ZINC TRANSPORTER OF ARABIDOPSIS THALIANA); zinc ion transmembrane transporter[Arabidopsis thaliana]
D7	81.5	4.65652	-0.6416	0.175284	80.4	85.5	80.4	86.3	28k_134_C07_CS	thaumatin, putative[Arabidopsis thaliana]
D7	97.8	5.33696	-0.7147	0.214518	89.5	105.9	86.4	109.4	28k_182_A05_CS	ATMTP1/MTP1/ZAT1 (ZINC TRANSPORTER OF ARABIDOPSIS THALIANA); zinc ion transmembrane transporter[Arabidopsis thaliana]
D7	97.8	5.33696	-0.7147	0.214518	89.5	105.9	86.4	109.4	28k_134_C07_CS	thaumatin, putative[Arabidopsis thaliana]
D7	113.5	3.80435	-0.8032	0.160376	111.8	117.4	111.8	119.3	28k_115_B05_CS	glycosyl transferase family 43 protein[Arabidopsis thaliana]
D7	121.9	4.22826	-0.8156	0.132622	118.7	124.1	116.6	125.8	28k_132_C08_CS	short-chain dehydrogenase/reductase (SDR) family protein[Arabidopsis thaliana]
A8	9.5	3.06087	1.0538	0.122573	8.5	11.5	3.8	13.5	28k_196_G03_CS	CYP71A16 (cytochrome P450, family 71, subfamily A, polypeptide 16); oxygen binding[Arabidopsis thaliana]
A8	13.5	3.95652	0.6644	0.129843	11.5	19.3	11.1	22.9	28k_121_H08_CS	No Hits
A8	13.5	4.98696	0.9385	0.20881	11.5	20.9	11.5	26.1	28k_289_E12_CS	No Hits
A8	21.5	4.32826	1.091	0.157573	11.6	26.9	9.5	27.4	28k_172_G02_CS	Amidase family protein, expressed [Oryza sativa (japonica cultivar-group)]
A8	24.9	4.79565	0.6077	0.139412	16.9	31.2	13.9	35	28k_212_H07_CS	Peptidyl-prolyl cis-trans isomerase 8 [Caenorhabditis elegans]
A8	26.9	4.75652	0.5967	0.212619	23.9	27.4	22	27.4	28k_085_G08_CS	ASP1 (ASPARTATE AMINOTRANSFERASE 1)[Arabidopsis thaliana]
A8	27.4	4.56739	0.77	0.141901	24	31.5	19.4	34.2	28k_262_A11_CS	RAP2.4 (related to AP2 4); DNA binding / transcription factor[Arabidopsis thaliana]
A8	27.4	4.75	0.9381	0.192211	26.9	32.2	26.9	32.2	28k_213_D06_CS	short-chain dehydrogenase/reductase (SDR) family protein[Arabidopsis thaliana]
A8	29.4	4.97391	0.8601	0.16718	27.3	37	27.2	37	28k_132_C08_CS	short-chain dehydrogenase/reductase (SDR) family protein[Arabidopsis thaliana]
A8	29.4	7.6087	1.044	0.351998	25.9	32.2	24.3	32.2	28k_208_G03_CS	ATGSTF9 (Arabidopsis thaliana Glutathione S-transferase (class phi) 9); glutathione transferase[Arabidopsis thaliana]
A8	31.4	5.9	0.8691	0.248394	27.3	37	27.2	37	28k_148_F10_CS	No Hits
A8	32.2	3.87609	1.0263	0.139888	27.4	36.3	27.4	36.6	28k_172_G02_CS	Amidase family protein, expressed [Oryza sativa (japonica cultivar-group)]
A8	32.2	5.18043	0.5591	0.203137	27.4	36.2	27.4	37	28k_085_G08_CS	ASP1 (ASPARTATE AMINOTRANSFERASE 1)[Arabidopsis thaliana]
A8	37	3.48696	0.8563	0.121077	28.6	45.3	22.7	49.9	28k_064_D10_CS	hydroxyproline-rich glycoprotein family protein[Arabidopsis thaliana]
A8	37	3.48696	0.8563	0.121077	28.6	45.3	22.7	49.9	28k_087_D10_CS	ATLPP3/LPP3 (LIPID PHOSPHATE PHOSPHATASE 3); phosphatidate phosphatase[Arabidopsis thaliana]
A8	37	3.88478	0.6293	0.154541	26.3	39.3	23.6	45.7	28k_246_G02_CS	No Hits
A8	37	4.39565	0.6414	0.171026	30.7	45.7	27.4	46.8	28k_253_C12_CS	similar to unknown protein [Arabidopsis thaliana] (TAIR:AT1G50040.1); similar to unnamed protein product [Vitis vinifera] (GB:CAO61535.1); contains InterPro domain Protein of unknown function DUF1005 (InterPro:IPR010410)
A8	37	4.39565	0.6414	0.171026	30.7	45.7	27.4	46.8	28k_265_A03_CS	binding[Arabidopsis thaliana]
A8	37	6.58478	0.7901	0.280996	29.7	39.1	28.1	42.2	28k_026_F07_CS	APT5 (ADENINE PHOSPHORIBOSYLTRANSFERASE 5); adenine phosphoribosyltransferase[Arabidopsis thaliana]
A8	37	7.54783	1.0283	0.329763	32.2	39.1	32.2	39.6	28k_208_G03_CS	ATGSTF9 (Arabidopsis thaliana Glutathione S-transferase (class phi) 9); glutathione transferase[Arabidopsis thaliana]
A8	39	3.35217	0.7716	0.121994	37	46.6	32.4	51.3	28k_150_A02_CS	reverse transcriptase, putative; 16838-20266 [Arabidopsis thaliana]
A8	39.7	3.55652	0.4916	0.121412	26.9	45.9	23.6	46.3	28k_085_B03_CS	No Hits
A8	39.7	3.55652	0.4916	0.121412	26.9	45.9	23.6	46.3	28k_245_A02_CS	ATL2 (Arabidopsis T?xicos en Levadura 2); protein binding / zinc ion binding[Arabidopsis thaliana]
A8	39.7	4.71739	0.8158	0.150498	37	46.1	37	50.3	28k_132_C08_CS	short-chain dehydrogenase/reductase (SDR) family protein[Arabidopsis thaliana]
A8	39.7	4.82391	-0.5633	0.17949	37.4	48.3	37	51	28k_194_H02_CS	No Hits
A8	39.7	5.51739	0.9807	0.217721	37.1	45.2	32.2	46.6	28k_213_D06_CS	short-chain dehydrogenase/reductase (SDR) family protein[Arabidopsis thaliana]
A8	39.7	6.29348	0.8999	0.260536	37	44.7	37	46.5	28k_148_F10_CS	No Hits
A8	41.7	7.91304	0.9864	0.309518	27.9	46	24.9	50.8	28k_126_A12_CS	coclaurine N-methyltransferase, putative[Arabidopsis thaliana]
A8	50.8	3.8413	0.6199	0.157266	46.8	52.9	46.8	55	28k_253_C12_CS	similar to unknown protein [Arabidopsis thaliana] (TAIR:AT1G50040.1); similar to unnamed protein product [Vitis vinifera] (GB:CAO61535.1); contains InterPro domain Protein of unknown function DUF1005 (InterPro:IPR010410)
A8	50.8	3.8413	0.6199	0.157266	46.8	52.9	46.8	55	28k_265_A03_CS	binding[Arabidopsis thaliana]
A8	52.8	5.73043	0.768	0.233358	47.6	57	40.1	61.9	28k_123_C04_CS	ATP binding protein
A8	63.2	4.52174	0.5369	0.182973	60.8	66.7	61.5	68.3	28k_100_D02_CS	naphthoate synthase, putative / dihydroxynaphthoic acid synthetase, putative / DHNA synthetase, putative[Arabidopsis thaliana]
A8	63.2	4.76522	1.3082	0.174717	58.6	67.4	53.3	69.3	28k_218_E08_CS	esterase/lipase/thioesterase family protein[Arabidopsis thaliana]
A8	65.2	3.51739	0.8418	0.183964	60	69.3	57.8	71.9	28k_246_H03_CS	No Hits
A8	65.2	4.9	0.8301	0.189854	61.1	70.5	62	72.2	28k_207_G05_CS	predicted protein [Populus trichocarpa]
A8	69.9	5.02174	0.6554	0.196844	67.1	87.1	68.8	73	28k_232_D12_CS	SCPL29 (serine carboxypeptidase-like 29); serine carboxypeptidase[Arabidopsis thaliana]
A8	69.9	5.46087	0.8537	0.218394	67.2	77.5	69.7	72.8	28k_094_H11_CS	AP2 domain-containing transcription factor, putative[Arabidopsis thaliana]
A8	94.8	3.31087	1.033	0.147331	87.6	97	84.6	99.1	28k_249_D04_CS	esterase/lipase/thioesterase family protein[Arabidopsis thaliana]
A8	94.8	3.31087	1.033	0.147331	87.6	97	84.6	99.1	28k_294_D10_CS	CLA1 (CLOROPLASTOS ALTERADOS 1)[Arabidopsis thaliana]
A8	96.8	3.61739	0.8029	0.191356	91.8	99	87	100.5	28k_191_C10_CS	permease, putative[Arabidopsis thaliana]
D8	2	4.26522	0.6588	0.165276	0	7.4	0	10.4	28k_302_E07_CS	gibberellin 3-hydroxylase 2 [Gossypium hirsutum]
D8	18.7	3.74783	0.8109	0.156972	16.7	24.1	12.2	35.4	28k_142_F01_CS	zinc finger (C3HC4-type RING finger) family protein[Arabidopsis thaliana]
D8	28.8	4.53261	-0.7535	0.155361	22.9	36.2	27.7	38.8	28k_117_F03_CS	similar to unknown protein (TAIR:AT1G07090.1); similar to unnamed protein product [Vitis vinifera] (GB:CAO21405.1); similar to hypothetical protein [Vitis vinifera] (GB:CAN60458.1); contains InterPro domain Protein of unknown function DUF640 (InterPro:IPR006936)
D8	38.8	4.28261	0.9206	0.209442	33.3	44	30.2	49.1	28k_233_G07_CS	RecName: Full=Probable disease resistance protein At4g27220
D8	41.5	5.54565	-0.742	0.210787	37.5	46.4	32.1	49	28k_027_A08_CS	No Hits
D8	97.7	3.34565	1.0933	0.145352	89.3	101.7	87.1	108.6	28k_061_B08_CS	No Hits
D8	102.4	3.58261	1.0479	0.12033	101.7	106.6	99.1	108.3	28k_107_B08_CS	similar to unnamed protein product [Vitis vinifera] (GB:CAO21684.1)
D8	112.8	3.33478	0.7931	0.138458	110.3	117.7	108.8	119.6	28k_145_E01_CS	NADH-ubiquinone oxidoreductase chain 2 [Beta vulgaris]
D8	112.8	3.38478	0.8553	0.138289	109.8	122.7	108.8	132.6	28k_166_B07_CS	acyl-CoA thioesterase family protein[Arabidopsis thaliana]
D8	112.8	3.38478	0.8553	0.138289	109.8	122.7	108.8	132.6	28k_292_E07_CS	NST1 (NAC SECONDARY WALL THICKENING PROMOTING FACTOR1); transcription factor[Arabidopsis thaliana]
D8	112.8	3.96739	-0.7098	0.134366	110.9	115.8	108.8	118.5	28k_246_H04_CS	Os12g0525300 [Oryza sativa (japonica cultivar-group)]
D8	114.3	3.88043	0.8127	0.155923	111.8	117	112.4	119	28k_067_F09_CS	similar to unknown protein (TAIR:AT1G52270.1); similar to unnamed protein product [Vitis vinifera] (GB:CAO69747.1)
D8	114.3	4.2587	0.776	0.160661	111.8	116.7	113.2	118.3	28k_013_A02_CS	chalcone synthase [Gossypium hirsutum]
D8	152.6	3.33478	-1.2749	0.145163	144.8	158.8	141.3	161.3	28k_260_E06_CS	No Hits
D8	154.9	4.87609	-0.5565	0.156986	151.1	159.4	148.8	161.1	28k_211_E08_CS	similar to unknown protein (TAIR:AT4G27435.1); similar to unnamed protein product [Vitis vinifera] (GB:CAO42142.1); contains InterPro domain Protein of unknown function DUF1218 (InterPro:IPR009606)
D8	154.9	4.87609	-0.5565	0.156986	151.1	159.4	148.8	161.1	28k_263_C12_CS	E13L3 (GLUCAN ENDO-1,3-BETA-GLUCOSIDASE-LIKE PROTEIN 3)[Arabidopsis thaliana]
D8	154.9	5.17609	-0.8862	0.212553	151.4	158.1	149.8	160.2	28k_054_A07_CS	LTP6 (Lipid transfer protein 6); lipid binding[Arabidopsis thaliana]
A9	0	3.91957	-0.7323	0.143701	0	6.9	0	12.1	28k_086_A12_CS	centromeric protein-related [Arabidopsis thaliana]
A9	0	4.39348	-1.1067	0.158134	0	6	0	6.5	28k_290_B01_CS	ACS6 (1-AMINOCYCLOPROPANE-1-CARBOXYLIC ACID (ACC) SYNTHASE 6)[Arabidopsis thaliana]
A9	0	4.87609	-1.0254	0.178451	0	5.1	0	10.3	28k_064_D10_CS	hydroxyproline-rich glycoprotein family protein[Arabidopsis thaliana]
A9	0	4.87609	-1.0254	0.178451	0	5.1	0	10.3	28k_087_D10_CS	ATLPP3/LPP3 (LIPID PHOSPHATE PHOSPHATASE 3); phosphatidate phosphatase[Arabidopsis thaliana]
A9	0	5.19348	-1.0171	0.194675	0	6.5	0	6.5	28k_161_D04_CS	STZ (SALT TOLERANCE ZINC FINGER); nucleic acid binding / transcription factor/ zinc ion binding[Arabidopsis thaliana]
A9	6	5.77174	-1.2635	0.23084	1.4	8.9	0	10	28k_257_C09_CS	ATRAB1B (Arabidopsis thaliana responsive to abscisic acid 1B); GTP binding[Arabidopsis thaliana]
A9	6.5	3.54565	-0.7989	0.143558	1.1	9.5	0	11.9	28k_079_H10_CS	ATCHS/CHS/TT4 (CHALCONE SYNTHASE); naringenin-chalcone synthase[Arabidopsis thaliana]
A9	6.5	3.54565	-0.7989	0.143558	1.1	9.5	0	11.9	28k_152_A03_CS	Putative GTP-binding protein
A9	9.8	4.51957	-0.9861	0.178328	6.5	12	6.5	12.5	28k_161_D04_CS	STZ (SALT TOLERANCE ZINC FINGER); nucleic acid binding / transcription factor/ zinc ion binding[Arabidopsis thaliana]
A9	9.8	5.01522	-1.2047	0.178874	8.2	11.9	6.5	11.9	28k_290_B01_CS	ACS6 (1-AMINOCYCLOPROPANE-1-CARBOXYLIC ACID (ACC) SYNTHASE 6)[Arabidopsis thaliana]
A9	13.3	5.75217	1.9058	0.21494	11.9	18.8	11.9	16	28k_121_E04_CS	SCPL51; serine carboxypeptidase[Arabidopsis thaliana]
A9	15.3	5.65652	-1.2616	0.348938	13.3	16.5	13.3	17.6	28k_302_B01_CS	zinc finger (B-box type) family protein[Arabidopsis thaliana]
A9	18.9	3.4587	-0.9109	0.160737	17.3	20.9	17.3	20.9	28k_065_A08_CS	similar to unknown protein (TAIR:AT4G38280.1); similar to unknown [Populus trichocarpa] (GB:ABK93717.1)
A9	18.9	3.75	0.8965	0.134313	17.3	20.5	16.3	22	28k_157_B04_CS	No Hits
A9	18.9	4.30652	-1.1192	0.155581	17.3	36.5	14.2	21.4	28k_290_B01_CS	ACS6 (1-AMINOCYCLOPROPANE-1-CARBOXYLIC ACID (ACC) SYNTHASE 6)[Arabidopsis thaliana]
A9	18.9	4.60217	-0.7979	0.161072	17.3	20.9	17.3	20.9	28k_076_D04_CS	AP2 domain-containing transcription factor, putative[Arabidopsis thaliana]
A9	28.7	3.73478	-0.748	0.14677	24.8	33.1	22.7	38.7	28k_076_D04_CS	AP2 domain-containing transcription factor, putative[Arabidopsis thaliana]
A9	29.7	3.87174	-1.0161	0.159143	27.2	32.2	25.5	34	28k_189_F06_CS	AZF2 (ARABIDOPSIS ZINC-FINGER PROTEIN 2)[Arabidopsis thaliana]
A9	29.7	5.02609	-1.0311	0.221546	26.7	32.8	25.2	34.3	28k_065_A08_CS	similar to unknown protein (TAIR:AT4G38280.1); similar to unknown [Populus trichocarpa] (GB:ABK93717.1)
A9	48.7	4.51087	0.5349	0.172385	47.8	51.5	47.8	51.1	28k_227_C07_CS	APT5 (ADENINE PHOSPHORIBOSYLTRANSFERASE 5); adenine phosphoribosyltransferase[Arabidopsis thaliana]
A9	50.7	3.71087	0.7239	0.151822	46.8	52.7	44.6	53.2	28k_126_A12_CS	coclaurine N-methyltransferase, putative[Arabidopsis thaliana]
A9	53.2	3.48261	-0.3496	0.115803	51.8	55.6	50.5	56.8	28k_238_A04_CS	delta-8 sphingolipid desaturase (SLD1)[Arabidopsis thaliana]
A9	53.2	4.81087	0.9761	0.198157	51.9	56	50.8	55.3	28k_207_G05_CS	predicted protein [Populus trichocarpa]
A9	57.2	3.93696	-1.7908	0.179396	55.2	63.2	55	69.1	28k_275_F12_CS	RecName: Full=U-box domain-containing protein 29; AltName: Full=Plant U-box protein 29
A9	58.6	3.99565	-1.0071	0.157267	55.9	61.4	57.6	66.4	28k_298_E02_CS	ATNUDT4 (Arabidopsis thaliana Nudix hydrolase homolog 4); hydrolase[Arabidopsis thaliana]
A9	61.8	3.83696	0.4933	0.149851	59.4	66.4	58.6	66.4	28k_227_C07_CS	APT5 (ADENINE PHOSPHORIBOSYLTRANSFERASE 5); adenine phosphoribosyltransferase[Arabidopsis thaliana]
A9	70.4	3.71087	0.5197	0.172948	66.4	72.7	66.4	73.3	28k_227_C07_CS	APT5 (ADENINE PHOSPHORIBOSYLTRANSFERASE 5); adenine phosphoribosyltransferase[Arabidopsis thaliana]
A9	74.1	3.29783	0.8354	0.139643	68	78.6	66.5	80.1	28k_122_D09_CS	zinc finger (C3HC4-type RING finger) family protein[Arabidopsis thaliana]
A9	78.1	5.90652	0.6991	0.273373	75.2	81.5	69.6	85.3	28k_300_B11_CS	predicted protein [Populus trichocarpa]
A9	78.1	6.20435	1.3608	0.268405	75.4	81.3	74.2	81.3	28k_062_A11_CS	predicted protein [Populus trichocarpa]
A9	81.3	3.51087	0.491	0.156753	78.1	87	76	90.7	28k_233_G07_CS	RecName: Full=Probable disease resistance protein At4g27220
A9	81.3	4.21957	0.6869	0.148942	76.6	85.9	74.9	90.4	28k_063_H01_CS	aspartyl aminopeptidase, putative[Arabidopsis thaliana]
A9	86.9	3.8087	1.3182	0.138413	78.6	89.5	75.2	90.9	28k_144_E10_CS	No Hits
A9	86.9	4.00217	0.8688	0.159811	80.6	89.6	77.3	90.9	28k_207_G05_CS	predicted protein [Populus trichocarpa]
A9	95.3	4.62174	0.5906	0.184284	94.8	100	89.8	101.5	28k_102_C06_CS	similar to unknown protein (TAIR:AT2G37930.1); similar to unnamed protein product [Vitis vinifera] (GB:CAO15744.1)
A9	96.6	3.5913	0.5043	0.13471	94.9	101.4	91.3	107.5	28k_232_D11_CS	UDP-glucose:sterol glucosyltransferase, putative[Arabidopsis thaliana]
A9	96.6	6.21957	0.9852	0.235904	92.6	103.7	89.8	107.5	28k_012_A01_CS	DNAJ heat shock protein, putative[Arabidopsis thaliana]
A9	98.6	3.13913	1.0303	0.11849	97.5	101.5	96.4	101.5	28k_107_B08_CS	similar to unnamed protein product [Vitis vinifera] (GB:CAO21684.1)
A9	98.6	4.80652	0.5436	0.16095	93.5	101.5	94	101.5	28k_211_E08_CS	similar to unknown protein (TAIR:AT4G27435.1); similar to unnamed protein product [Vitis vinifera] (GB:CAO42142.1); contains InterPro domain Protein of unknown function DUF1218 (InterPro:IPR009606)
A9	98.6	4.80652	0.5436	0.16095	93.5	101.5	94	101.5	28k_263_C12_CS	E13L3 (GLUCAN ENDO-1,3-BETA-GLUCOSIDASE-LIKE PROTEIN 3)[Arabidopsis thaliana]
A9	98.6	5.56304	0.8676	0.198033	91.6	105.3	91.2	106.6	28k_071_D02_CS	NADH dehydrogenase subunit 1,Vitis vinifera complete mitochondrial genome, cultivar Pinot
A9	98.6	6.87174	1.065	0.273848	94.2	101.5	95.7	101.5	28k_222_G04_CS	glycosyl hydrolase family 17 protein[Arabidopsis thaliana]
A9	101.5	3.02609	1.1392	0.115156	97.9	105.6	92.5	111.8	28k_231_G09_CS	family II extracellular lipase 3 (EXL3)[Arabidopsis thaliana]
A9	101.5	3.99783	-0.4049	0.159096	97.8	104	93.7	105.9	28k_225_C06_CS	catalytic[Arabidopsis thaliana]
A9	101.5	4.37391	0.6746	0.143252	98.2	105.2	95.8	107	28k_098_C10_CS	NAC domain protein NAC1 [Gossypium hirsutum]
A9	101.5	5.48261	1.1159	0.224579	94	104.7	91	106.6	28k_166_B07_CS	acyl-CoA thioesterase family protein[Arabidopsis thaliana]
A9	101.5	5.48261	1.1159	0.224579	94	104.7	91	106.6	28k_292_E07_CS	NST1 (NAC SECONDARY WALL THICKENING PROMOTING FACTOR1); transcription factor[Arabidopsis thaliana]
A9	105.5	3.33261	0.5794	0.15594	102.1	111.5	96.4	112.5	28k_118_F02_CS	No Hits
A9	105.5	3.86087	0.5895	0.182535	101.5	107.5	101.5	107.5	28k_102_C06_CS	similar to unknown protein (TAIR:AT2G37930.1); similar to unnamed protein product [Vitis vinifera] (GB:CAO15744.1)
A9	105.5	4.96304	0.5556	0.169126	101.5	107.6	101.5	107.6	28k_211_E08_CS	similar to unknown protein (TAIR:AT4G27435.1); similar to unnamed protein product [Vitis vinifera] (GB:CAO42142.1); contains InterPro domain Protein of unknown function DUF1218 (InterPro:IPR009606)
A9	105.5	4.96304	0.5556	0.169126	101.5	107.6	101.5	107.6	28k_263_C12_CS	E13L3 (GLUCAN ENDO-1,3-BETA-GLUCOSIDASE-LIKE PROTEIN 3)[Arabidopsis thaliana]
A9	107.8	3.61957	0.8681	0.144382	107.5	111.8	107.5	112.5	28k_121_B04_CS	phenylalanyl-tRNA synthetase class IIc family protein[Arabidopsis thaliana]
A9	107.8	4.13043	0.5372	0.149904	107.1	112.2	101.5	117	28k_194_H02_CS	No Hits
A9	107.8	4.31739	1.1526	0.147558	106.5	110.9	101.5	112.1	28k_107_B08_CS	similar to unnamed protein product [Vitis vinifera] (GB:CAO21684.1)
A9	116.5	2.91522	0.8157	0.131514	112.5	127.4	112.5	129.7	28k_121_B04_CS	phenylalanyl-tRNA synthetase class IIc family protein[Arabidopsis thaliana]
A9	118.4	5.55435	1.1575	0.231062	115.7	126.9	113.7	129.2	28k_260_H12_CS	Encodes subunit of mitochondrial NAD(P)H dehydrogenase that is trans-spliced from three precursors, NAD1A, NAD1B, and NAD1C.[Arabidopsis thaliana]
A9	123.2	3.81739	1.1765	0.154981	115	129.3	112.4	132.3	28k_294_D05_CS	No Hits
A9	123.2	4.21304	0.9894	0.174697	114.1	129.3	113.1	129.6	28k_102_C09_CS	ADL4/ADLP2/DRP1E/EDR3 (DYNAMIN-LIKE PROTEIN 4); GTP binding / GTPase[Arabidopsis thaliana]
A9	130.3	5.20217	0.9127	0.205316	125.7	132.3	123.1	132.3	28k_221_C07_CS	No Hits
A9	130.3	5.20217	0.9127	0.205316	125.7	132.3	123.1	132.3	28k_158_D06_CS	Gossypium hirsutum 24-sterol C-methyltransferase (SMT2-1) Mrna
D9	0	4.17391	-0.682	0.192024	0	4.9	0	8.3	28k_144_B10_CS	zinc finger (C3HC4-type RING finger) family protein[Arabidopsis thaliana]
D9	0	4.50652	-1.4864	0.209949	0	6.2	0	11	28k_231_B03_CS	ATCHS/CHS/TT4 (CHALCONE SYNTHASE); naringenin-chalcone synthase[Arabidopsis thaliana]
D9	2	4.36522	-0.9283	0.198035	0	8.8	0	12.2	28k_127_B12_CS	protease-associated (PA) domain-containing protein[Arabidopsis thaliana]
D9	2	4.36522	-0.9283	0.198035	0	8.8	0	12.2	28k_132_B05_CS	No Hits
D9	18.2	4.0913	-1.3131	0.181116	9	22.6	4	27.6	28k_209_C11_CS	methyltransferase-related[Arabidopsis thaliana]
D9	18.2	4.46957	-1.1379	0.15592	12.3	21.3	8.5	23.4	28k_234_G04_CS	similar to unknown protein (TAIR:AT3G55990.1); similar to unnamed protein product [Vitis vinifera] (GB:CAO50124.1); similar to hypothetical protein [Vitis vinifera] (GB:CAN73526.1); contains InterPro domain Protein of unknown function DUF231, plant (InterPro:IPR004253)
D9	18.2	4.52391	-0.9574	0.168981	11.3	23.3	7.5	29.9	28k_003_D11_CS	No Hits
D9	24.7	5.83043	-0.9609	0.232561	21.3	27.7	23	29.5	28k_144_D04_CS	disease resistance protein (TIR-NBS-LRR class), putative[Arabidopsis thaliana]
D9	39.7	4.50217	0.6663	0.18201	37.6	43.4	36	42.3	28k_249_F02_CS	No Hits
D9	39.7	4.50217	0.6663	0.18201	37.6	43.4	36	42.3	28k_161_B09_CS	similar to unknown protein (TAIR:AT3G04780.1); similar to unknown [Populus trichocarpa] (GB:ABK95895.1); contains InterPro domain Protein of unknown function DUF1000 (InterPro:IPR010400)
D9	39.7	5.41957	0.634	0.20523	36.9	44.4	35.5	42.8	28k_138_E07_CS	No Hits
D9	58	3.56957	-0.3571	0.146983	55.9	64.6	45.2	65.4	28k_123_C04_CS	ATP binding protein
D9	68.6	4.47826	-0.6832	0.193324	63.2	73.8	62.8	75.5	28k_088_A04_CS	brassinosteroid signalling positive regulator-related[Arabidopsis thaliana]
D9	71.8	6.0913	-0.8859	0.20017	71.8	76	67.5	77.2	28k_262_A11_CS	RAP2.4 (related to AP2 4); DNA binding / transcription factor[Arabidopsis thaliana]
D9	77.5	3.99348	-0.7397	0.217481	75.8	79.5	75.5	79.5	28k_088_A04_CS	brassinosteroid signalling positive regulator-related[Arabidopsis thaliana]
D9	103.3	3.94783	-0.6819	0.151962	97	107.3	93	108.9	28k_064_E08_CS	No Hits
D9	103.3	3.94783	-0.6819	0.151962	97	107.3	93	108.9	28k_210_D07_CS	RecName: Full=Auxin response factor 2; AltName: Full=ARF1-binding protein; Short=ARF1-BP
D9	117.3	4.66304	-0.8749	0.195841	117.2	126.9	113.6	129.4	28k_233_G07_CS	RecName: Full=Probable disease resistance protein At4g27220
D9	123.2	3.3087	-1.1791	0.127067	118.2	129.2	113.3	129.9	28k_231_G09_CS	family II extracellular lipase 3 (EXL3)[Arabidopsis thaliana]
D9	135.4	4.78261	-0.7778	0.160892	132.8	139.4	133.1	140.5	28k_071_D02_CS	NADH dehydrogenase subunit 1,Vitis vinifera complete mitochondrial genome, cultivar Pinot
D9	147.5	5.39565	-1.2557	0.249389	144.4	152.1	142.9	152.1	28k_260_H12_CS	Encodes subunit of mitochondrial NAD(P)H dehydrogenase that is trans-spliced from three precursors, NAD1A, NAD1B, and NAD1C.[Arabidopsis thaliana]
D9	150.1	3.78478	0.7349	0.150787	144.3	152.1	141.7	152.1	28k_302_B01_CS	zinc finger (B-box type) family protein[Arabidopsis thaliana]
A10	37.7	3.67174	0.4305	0.099635	28.3	43.2	27.4	45.9	28k_190_F04_CS	isoflavone reductase, putative[Arabidopsis thaliana]
A10	48	4.9087	-1.1093	0.200297	46.9	55.8	46	50.4	28k_191_C10_CS	permease, putative[Arabidopsis thaliana]
A10	57.9	4.01739	1.2068	0.192465	55	60.5	53.5	70.3	28k_055_C08_CS	pectate lyase family protein[Arabidopsis thaliana]
A10	98.8	4.24565	0.5806	0.123323	90.6	105.5	87.5	109	28k_132_C06_CS	ATCHS/CHS/TT4 (CHALCONE SYNTHASE); naringenin-chalcone synthase[Arabidopsis thaliana]
A10	98.8	4.65652	0.7771	0.163716	86.9	105.6	84.1	110.8	28k_294_H02_CS	similar to dehydratase family (TAIR:AT1G29810.1); similar to unnamed protein product [Vitis vinifera] (GB:CAO62291.1); contains InterPro domain Transcriptional coactivator/pterin dehydratase (InterPro:IPR001533)
A10	116.3	5.03913	-1.0967	0.172988	115.4	123.9	112.9	124.3	28k_072_B10_CS	No Hits
D10	0	3.66739	0.8556	0.166142	0	4.8	0	7.4	28k_061_D12_CS	No Hits
D10	0	3.88913	0.613	0.162263	0	6.3	0	9.3	28k_301_H05_CS	similar to unknown protein (TAIR:AT3G09570.1); similar to unnamed protein product [Vitis vinifera] (GB:CAO18079.1); contains InterPro domain Transmembrane receptor, eukaryota; (InterPro:IPR009637)
D10	9.6	4.2413	0.8328	0.155808	3.4	17.8	0	21.1	28k_145_E01_CS	NADH-ubiquinone oxidoreductase chain 2 [Beta vulgaris]
D10	52.8	2.94348	0.8364	0.119251	40.9	58.6	40	58.6	28k_102_C09_CS	ADL4/ADLP2/DRP1E/EDR3 (DYNAMIN-LIKE PROTEIN 4); GTP binding / GTPase[Arabidopsis thaliana]
D10	58.6	4.15652	1.2084	0.177877	55.7	63.1	54.8	67.3	28k_138_G07_CS	thymidine kinase, putative[Arabidopsis thaliana]
D10	58.6	4.75652	1.1765	0.215223	55.7	61.4	57.1	62.9	28k_094_A10_CS	ATPK3 (Arabidopsis thaliana serine/threonine protein kinase 3); kinase[Arabidopsis thaliana]
D10	58.6	4.75652	1.1765	0.215223	55.7	61.4	57.1	62.9	28k_013_A12_CS	flavonoid 3',5'-hydroxylase [Gossypium hirsutum]
D10	58.6	5.34348	1.125	0.225624	56.8	62.5	55.4	66.1	28k_072_C03_CS	AtTLP1 (TUBBY LIKE PROTEIN 1); phosphoric diester hydrolase/ transcription factor[Arabidopsis thaliana]
D10	58.6	7.76087	1.3343	0.286332	56.6	61.7	55.1	63.6	28k_111_H11_CS	GRAS family transcription factor [Populus trichocarpa]
D10	76.1	3.67174	-0.6207	0.135059	71.8	80.1	71.5	80.5	28k_099_F10_CS	CER1 (ECERIFERUM 1)[Arabidopsis thaliana]
D10	76.1	3.67174	-0.6207	0.135059	71.8	80.1	71.5	80.5	28k_178_B01_CS	No Hits
D10	84.7	2.91739	-1.0585	0.113131	84.5	87.9	84.5	90.2	28k_175_H10_CS	similar to unknown protein (TAIR:AT3G18170.1); similar to unnamed protein product [Vitis vinifera] (GB:CAO68130.1); contains InterPro domain Protein of unknown function DUF563 (InterPro:IPR007657)
D10	84.7	2.91739	-1.0585	0.113131	84.5	87.9	84.5	90.2	28k_089_A01_CS	phosphate-responsive protein, putative[Arabidopsis thaliana]
D10	84.7	3.77609	-0.4719	0.140386	77.2	90.7	74	87.9	28k_204_D01_CS	No Hits
D10	90.8	3.83043	-1.4521	0.132232	89.8	92.3	88.7	93.8	28k_248_B04_CS	No Hits
D10	94.8	4.06304	-1.0262	0.172598	93.8	100.7	92.8	103.6	28k_111_H11_CS	GRAS family transcription factor [Populus trichocarpa]
D10	100.3	3.22391	-1.1023	0.124225	93.4	108	95.3	109.9	28k_175_H10_CS	similar to unknown protein (TAIR:AT3G18170.1); similar to unnamed protein product [Vitis vinifera] (GB:CAO68130.1); contains InterPro domain Protein of unknown function DUF563 (InterPro:IPR007657)
D10	100.3	3.22391	-1.1023	0.124225	93.4	108	95.3	109.9	28k_089_A01_CS	phosphate-responsive protein, putative[Arabidopsis thaliana]
D10	100.3	5.84565	-0.704	0.176137	97.5	104.3	96.4	105.2	28k_132_C06_CS	ATCHS/CHS/TT4 (CHALCONE SYNTHASE); naringenin-chalcone synthase[Arabidopsis thaliana]
D10	107.2	4.8413	-0.6929	0.173827	105.2	108.9	105.2	109.2	28k_132_C06_CS	ATCHS/CHS/TT4 (CHALCONE SYNTHASE); naringenin-chalcone synthase[Arabidopsis thaliana]
D10	109.9	3.79565	0.8882	0.16124	105.5	111.9	102.5	111.9	28k_007_C07_CS	ATSPLA2-ALPHA/PLA2-ALPHA (PHOSPHOLIPASE A2-ALPHA); phospholipase A2[Arabidopsis thaliana]
A11	0	3.61304	0.5641	0.14713	0	4.6	0	6.6	28k_204_F02_CS	epoxide hydrolase, putative[Arabidopsis thaliana]
A11	0	3.75	0.7596	0.138723	0	3.5	0	5.5	28k_303_E01_CS	1,3-beta-glucanase [Gossypium hirsutum]
A11	0	3.83913	0.6817	0.128938	0	2.5	0	4.2	28k_266_A02_CS	HTA11; DNA binding[Arabidopsis thaliana]
A11	0	4	1.1317	0.136101	0	3.7	0	5.5	28k_234_G04_CS	similar to unknown protein (TAIR:AT3G55990.1); similar to unnamed protein product [Vitis vinifera] (GB:CAO50124.1); similar to hypothetical protein [Vitis vinifera] (GB:CAN73526.1); contains InterPro domain Protein of unknown function DUF231, plant (InterPro:IPR004253)
A11	0	4.38478	0.8635	0.160849	0	2.2	0	3.9	28k_267_G05_CS	LAC12 (laccase 12); copper ion binding / oxidoreductase[Arabidopsis thaliana]
A11	0	5.61957	1.1937	0.206332	0	88.4	0	3.3	28k_157_D09_CS	similar to unknown protein (TAIR:AT5G67210.1); similar to unnamed protein product [Vitis vinifera] (GB:CAO49019.1); contains InterPro domain Protein of unknown function DUF579, plant (InterPro:IPR006514)
A11	0	6.52609	1.1097	0.273921	0	2.9	0	4.6	28k_161_C04_CS	similar to unknown protein (TAIR:AT4G09990.1); similar to hypothetical protein [Vitis vinifera] (GB:CAN78768.1); contains InterPro domain Protein of unknown function DUF579, plant (InterPro:IPR006514)
A11	0	6.97609	0.7623	0.291891	0	7.7	0	3.3	28k_204_D01_CS	No Hits
A11	2	7.20435	1.9651	0.372067	0	4.3	0	5.3	28k_196_G03_CS	CYP71A16 (cytochrome P450, family 71, subfamily A, polypeptide 16); oxygen binding[Arabidopsis thaliana]
A11	16	3.75435	-0.6591	0.142071	13.6	19.1	13.1	19.1	28k_098_C10_CS	NAC domain protein NAC1 [Gossypium hirsutum]
A11	16	4.23696	-1.0841	0.162801	14.1	19.1	14	19.1	28k_172_G02_CS	Amidase family protein, expressed [Oryza sativa (japonica cultivar-group)]
A11	21.1	4	-1.045	0.150256	19.1	28.2	19.1	32.5	28k_172_G02_CS	Amidase family protein, expressed [Oryza sativa (japonica cultivar-group)]
A11	25.5	5.0087	-0.7265	0.16809	23.6	30.2	19.1	33.1	28k_098_C10_CS	NAC domain protein NAC1 [Gossypium hirsutum]
A11	31.5	3.83261	-0.6543	0.187418	25.1	34	19.1	34.5	28k_291_A03_CS	No Hits
A11	44.6	3.82609	-0.921	0.186632	39	49.7	35.6	51.5	28k_093_D02_CS	scarecrow-like transcription factor 14 (SCL14)[Arabidopsis thaliana]
A11	53.4	4.64565	-1.0605	0.14613	50.6	56.3	48.9	57.7	28k_144_D11_CS	speckle-type POZ protein-related[Arabidopsis thaliana]
A11	53.7	3.81087	-0.7554	0.143313	50.8	55.9	49.4	57.5	28k_081_F05_CS	U-box domain-containing protein[Arabidopsis thaliana]
A11	53.7	4.13043	-0.7482	0.154906	51.5	56	50.1	57.5	28k_303_E01_CS	1,3-beta-glucanase [Gossypium hirsutum]
A11	53.7	4.21739	-0.7455	0.129409	51.3	59.7	50	60.1	28k_262_A11_CS	RAP2.4 (related to AP2 4); DNA binding / transcription factor[Arabidopsis thaliana]
A11	53.7	4.28696	-0.8995	0.160771	51.5	56.7	50.4	58.2	28k_195_C11_CS	Ethylene-responsive transcription factor ERF060 [Arabidopsis thaliana]
A11	53.7	4.9	-0.7495	0.1595	51.5	55.7	50.2	56.9	28k_016_E01_CS	similar to unknown protein (TAIR:AT1G24265.2); similar to unknown protein (TAIR:AT1G24265.1); similar to bZIP transcription factor bZIP56 [Glycine max] (GB:ABI34646.1); contains InterPro domain Protein of unknown function DUF1664 (InterPro:IPR012458)
A11	64.1	3.2587	-1.0101	0.144675	62.1	66.3	61.8	66.5	28k_144_D11_CS	speckle-type POZ protein-related[Arabidopsis thaliana]
A11	64.1	4.61957	-1.0138	0.210747	62.1	66.7	60.8	66.7	28k_111_H11_CS	GRAS family transcription factor [Populus trichocarpa]
A11	66.1	3.77174	-0.6801	0.133704	64	67.6	62.5	69	28k_016_E01_CS	similar to unknown protein (TAIR:AT1G24265.2); similar to unknown protein (TAIR:AT1G24265.1); similar to bZIP transcription factor bZIP56 [Glycine max] (GB:ABI34646.1); contains InterPro domain Protein of unknown function DUF1664 (InterPro:IPR012458)
A11	66.7	2.87609	-0.5827	0.106485	63.7	70.8	64.4	80.1	28k_064_E08_CS	No Hits
A11	66.7	2.87609	-0.5827	0.106485	63.7	70.8	64.4	80.1	28k_210_D07_CS	RecName: Full=Auxin response factor 2; AltName: Full=ARF1-binding protein; Short=ARF1-BP
A11	68.7	5.38261	-4.0898	0.256675	66.7	70.8	64	70.9	28k_123_E10_CS	oxidoreductase, 2OG-Fe(II) oxygenase family protein[Arabidopsis thaliana]
A11	71.1	6.24783	-1.0322	0.21666	69.7	75.1	66.8	76.1	28k_111_H11_CS	GRAS family transcription factor [Populus trichocarpa]
A11	73.1	5.58696	-1.2798	0.198132	69.2	81.8	67.5	84	28k_210_A08_CS	MLP28 (MLP-LIKE PROTEIN 28)[Arabidopsis thaliana]
A11	78.1	5.90217	-0.8418	0.253801	68.8	82.9	67.2	84.1	28k_072_C03_CS	AtTLP1 (TUBBY LIKE PROTEIN 1); phosphoric diester hydrolase/ transcription factor[Arabidopsis thaliana]
A11	80.1	5.49783	-0.9699	0.196983	76.1	81.6	76.1	83.2	28k_111_H11_CS	GRAS family transcription factor [Populus trichocarpa]
A11	81.7	5.09783	-0.96	0.210583	72.2	85.4	71	84.5	28k_239_B07_CS	No Hits
A11	81.7	5.81957	-0.8825	0.197712	74.4	90.1	81	84.6	28k_122_D06_CS	No Hits
A11	88.3	2.8087	-1.0823	0.136658	86.1	94.9	85.8	94.9	28k_050_G07_CS	PREDICTED: hypothetical protein [Vitis vinifera]
A11	88.3	4.4	-1.0041	0.199638	86.2	90.3	86	91.3	28k_172_A10_CS	NADH dehydrogenase subunit 1
A11	88.3	7.06087	-1.1508	0.303608	86.3	91.9	88	93.3	28k_111_E04_CS	ATPase subunit 6[Arabidopsis thaliana]
A11	91.3	4.93913	-0.8243	0.168511	86.3	93.3	86.1	94.9	28k_246_H04_CS	Os12g0525300 [Oryza sativa (japonica cultivar-group)]
A11	93.3	3.6913	-1.0323	0.158662	91	94.9	90.7	94.9	28k_072_B10_CS	No Hits
A11	93.3	3.70217	-0.9829	0.190903	91.6	94.6	91.3	94.9	28k_172_A10_CS	NADH dehydrogenase subunit 1
A11	94.9	3.18696	0.4082	0.130775	92	97.6	82.8	100.1	28k_161_F01_CS	sulfotransferase family protein[Arabidopsis thaliana]
A11	98.9	5.56304	-0.9721	0.236127	98.3	104.3	96.2	104.7	28k_076_D04_CS	AP2 domain-containing transcription factor, putative[Arabidopsis thaliana]
A11	100.5	3.66739	-0.8409	0.131591	98.5	104.7	96.9	104.7	28k_275_A03_CS	calcium-transporting ATPase, plasma membrane-type, putative / Ca(2+)-ATPase, putative (ACA12)[Arabidopsis thaliana]
A11	100.5	4.37391	0.9999	0.159781	97.8	104.4	98.6	107.5	28k_157_B04_CS	No Hits
A11	100.5	6.11957	-1.093	0.231556	97.8	102.8	99.2	104	28k_172_A10_CS	NADH dehydrogenase subunit 1
A11	100.5	8.20435	-1.1705	0.317136	98.7	103.4	97.5	104.7	28k_111_E04_CS	ATPase subunit 6[Arabidopsis thaliana]
A11	102.5	4.21739	-1.284	0.196003	97.5	104.7	96.5	104.7	28k_050_G07_CS	PREDICTED: hypothetical protein [Vitis vinifera]
A11	102.5	6.51304	-0.9308	0.216077	97.6	106.6	100	107.7	28k_246_H04_CS	Os12g0525300 [Oryza sativa (japonica cultivar-group)]
A11	104.7	5.89348	-0.8054	0.242508	102.1	110.3	100.8	107	28k_254_E06_CS	FAD8 (FATTY ACID DESATURASE 8); omega-3 fatty acid desaturase[Arabidopsis thaliana]
A11	104.7	6.4587	-1.2573	0.230351	99	108.1	104.1	107.2	28k_072_B10_CS	No Hits
A11	106.7	3.58261	-0.8089	0.151625	100.5	108.7	100.5	109.6	28k_086_A12_CS	centromeric protein-related [Arabidopsis thaliana]
A11	106.7	4.51522	-1.062	0.219208	104.9	109.4	104.7	113.6	28k_172_A10_CS	NADH dehydrogenase subunit 1
A11	106.7	5.87609	-1.9383	0.312826	102.1	113.7	98.8	108.9	28k_289_C05_CS	ATGEX1/GEX1 (GAMETE EXPRESSED PROTEIN1)[Arabidopsis thaliana]
A11	106.7	5.87609	-1.9383	0.312826	102.1	113.7	98.8	108.9	28k_215_F04_CS	alcohol dehydrogenase, putative[Arabidopsis thaliana]
A11	106.7	6.71087	-1.176	0.316908	104.7	108.4	104.7	108.7	28k_111_E04_CS	ATPase subunit 6[Arabidopsis thaliana]
A11	111.6	5.39348	-1.3146	0.201949	108.2	115.5	106.7	115.5	28k_087_B10_CS	GRAM domain-containing protein / ABA-responsive protein-related[Arabidopsis thaliana]
A11	113.6	3.61957	-0.8196	0.137156	112.1	114.4	109.6	115.1	28k_275_A03_CS	calcium-transporting ATPase, plasma membrane-type, putative / Ca(2+)-ATPase, putative (ACA12)[Arabidopsis thaliana]
A11	115.5	3.4913	-1.1499	0.125546	112.7	117.5	111.7	118.2	28k_298_E02_CS	ATNUDT4 (Arabidopsis thaliana Nudix hydrolase homolog 4); hydrolase[Arabidopsis thaliana]
A11	115.5	3.71957	-0.6188	0.146441	113	117.5	113.2	118.2	28k_159_B03_CS	No Hits
A11	115.5	4.13043	-1.0858	0.14063	111.3	117.5	105.6	118.2	28k_290_B01_CS	ACS6 (1-AMINOCYCLOPROPANE-1-CARBOXYLIC ACID (ACC) SYNTHASE 6)[Arabidopsis thaliana]
A11	118.2	5.74783	-1.1431	0.222756	115.6	123.4	110.7	126.7	28k_211_C10_CS	hypothetical protein OsI_12930 [Oryza sativa Indica Group]
A11	119.4	4.83478	-1.2245	0.188379	118.2	126.7	118.2	131.6	28k_245_C05_CS	protein phosphatase 2C family protein / PP2C family protein[Arabidopsis thaliana]
A11	121.4	4.52826	-0.7774	0.158732	119	129.1	118.2	131.3	28k_294_H02_CS	similar to dehydratase family (TAIR:AT1G29810.1); similar to unnamed protein product [Vitis vinifera] (GB:CAO62291.1); contains InterPro domain Transcriptional coactivator/pterin dehydratase (InterPro:IPR001533)
A11	125.6	5.6087	-1.3458	0.219377	120.1	128.1	119.5	129.8	28k_302_B12_CS	calmodulin-binding family protein[Arabidopsis thaliana]
A11	132	2.83913	-1.027	0.133528	128.3	140.1	125.5	142.5	28k_061_B08_CS	No Hits
A11	136.4	3.68043	-0.5193	0.147072	129.2	141.3	126.5	149.2	28k_166_C10_CS	ATCSLA02 (Cellulose synthase-like A2); transferase, transferring glycosyl groups[Arabidopsis thaliana]
A11	138.4	5.39783	-0.7923	0.203218	133.4	143.9	129.4	146.1	28k_127_A02_CS	No Hits
D11	4	4.00652	1.1038	0.164993	0	4	0	4	28k_144_A08_CS	AOP1 (2-oxoglutarate dependent dioxygenase 1.1); oxidoreductase, acting on paired donors, with incorporation or reduction of molecular oxygen, 2-oxoglutarate as one donor, and incorporation of one atom each of oxygen into both donors[Arabidopsis thaliana]
D11	4	5.28478	-0.6716	0.22353	0	11.5	0	13.7	28k_194_A01_CS	Protein TAR1 [Kluyveromyces lactis]
D11	4	5.28478	-0.6716	0.22353	0	11.5	0	13.7	28k_071_B11_CS	GT72B1; UDP-glucosyltransferase/ UDP-glycosyltransferase/ transferase, transferring glycosyl groups[Arabidopsis thaliana]
D11	14.1	3.82826	-0.7229	0.15549	9	16.3	6.2	17.8	28k_248_E04_CS	No Hits
D11	14.1	5.87174	-0.9175	0.212441	10.3	17.8	7.8	19	28k_017_B07_CS	No Hits
D11	39.3	3.53261	-0.4687	0.144138	33.3	44.1	26.5	48	28k_179_F03_CS	No Hits
D11	53.4	3.83261	1.6314	0.22435	50.2	57.6	48	56	28k_051_F05_CS	GATL7 (Galacturonosyltransferase-like 7); polygalacturonate 4-alpha-galacturonosyltransferase/ transferase, transferring glycosyl groups / transferase, transferring hexosyl groups[Arabidopsis thaliana]
D11	53.4	4.69348	1.0788	0.236378	50.6	56.3	48.6	57.8	28k_065_A08_CS	similar to unknown protein (TAIR:AT4G38280.1); similar to unknown [Populus trichocarpa] (GB:ABK93717.1)
D11	55.1	4.25	0.8204	0.160152	48.8	57.1	46.8	58.8	28k_213_D06_CS	short-chain dehydrogenase/reductase (SDR) family protein[Arabidopsis thaliana]
D11	55.1	4.67826	1.3363	0.156719	50.4	57.1	48.5	58.3	28k_252_F02_CS	similar to unknown protein (TAIR:AT5G12010.1); similar to unnamed protein product [Vitis vinifera] (GB:CAO43835.1); contains domain PTHR22930 (PTHR22930)
D11	65.1	3.45652	0.7376	0.12584	64	68.7	60.5	70.4	28k_145_E01_CS	NADH-ubiquinone oxidoreductase chain 2 [Beta vulgaris]
D11	76.6	4.87391	0.7924	0.202448	71.5	82.1	65	85.5	28k_135_G06_CS	ABIL2 (ABL INTERACTOR-LIKE PROTEIN 2)[Arabidopsis thaliana]
D11	78.6	3.56304	0.6386	0.125367	73.7	84.9	75.7	85.8	28k_108_G09_CS	No Hits
D11	81	7.16957	1.3072	0.292989	77.8	85	75.2	86.9	28k_003_D11_CS	No Hits
D11	83	3.88913	-0.9854	0.175254	76.6	90.5	76.5	93.4	28k_121_B04_CS	phenylalanyl-tRNA synthetase class IIc family protein[Arabidopsis thaliana]
D11	86.9	3.69565	0.9976	0.133718	78.2	90	76.5	92.1	28k_257_C09_CS	ATRAB1B (Arabidopsis thaliana responsive to abscisic acid 1B); GTP binding[Arabidopsis thaliana]
D11	94.4	4.73261	0.9505	0.175151	93.7	98	92.8	98	28k_163_G08_CS	No Hits
D11	100	3.7087	-0.5061	0.147618	98	106.9	92.5	110.6	28k_138_E07_CS	No Hits
D11	102	5.4587	1.0082	0.198833	98.4	108.6	98	111.4	28k_163_G08_CS	No Hits
D11	127.8	3.82609	-0.6686	0.124188	126.2	136.7	126	139.4	28k_071_D02_CS	NADH dehydrogenase subunit 1,Vitis vinifera complete mitochondrial genome, cultivar Pinot
D11	134.3	4.12826	0.5142	0.177916	129.4	136.3	122.3	137.4	28k_158_B09_CS	Aflatoxin biosynthesis regulatory protein [Aspergillus parasiticus]
D11	134.3	4.12826	0.5142	0.177916	129.4	136.3	122.3	137.4	28k_098_G08_CS	predicted protein [Populus trichocarpa]
D11	139.4	3.35	0.5106	0.172918	137.4	146.3	137.4	145.6	28k_158_B09_CS	Aflatoxin biosynthesis regulatory protein [Aspergillus parasiticus]
D11	139.4	3.35	0.5106	0.172918	137.4	146.3	137.4	145.6	28k_098_G08_CS	predicted protein [Populus trichocarpa]
D11	145.9	4.74565	-1.1332	0.244311	143.9	148	145.1	151.5	28k_063_E12_CS	GAMMA-TIP3/TIP1;3 (tonoplast intrinsic protein 1;3); water channel[Arabidopsis thaliana]
D11	150.1	4.57391	-0.7144	0.192422	145.8	169.9	145	152.7	28k_027_A08_CS	No Hits
A12	0	3.55	-1.3034	0.121992	0	2.6	0	5.2	28k_121_E04_CS	SCPL51; serine carboxypeptidase[Arabidopsis thaliana]
A12	0	3.81304	-1.5074	0.146726	0	13.9	0	16.9	28k_249_C03_CS	nodulin MtN21 family protein[Arabidopsis thaliana]
A12	4.2	3.76739	-0.7091	0.151248	1	13.2	0	15.6	28k_120_C10_CS	No Hits
A12	6.2	3.8087	0.405	0.176291	0	11.8	0	14.9	28k_213_H07_CS	RecName: Full=ADP-ribosylation factor GTPase-activating protein AGD3; AltName: Full=Protein ARF-GAP DOMAIN 3; Short=AtAGD3; AltName: Full=Protein VASCULAR NETWORK 3; AltName: Full=Protein SCARFACE
A12	19.1	3.51739	-0.5422	0.15313	18.2	23	12	23	28k_094_A03_CS	SKS5 (SKU5 Similar 5); copper ion binding / pectinesterase (pectin methylesterase) [Arabidopsis thaliana]
A12	23	3.36304	1.0221	0.112469	16.5	26.5	11	28.7	28k_107_B08_CS	similar to unnamed protein product [Vitis vinifera] (GB:CAO21684.1)
A12	23	4.93913	-0.6895	0.178466	15.7	25.9	11.7	28	28k_302_E07_CS	gibberellin 3-hydroxylase 2 [Gossypium hirsutum]
A12	23	5.24565	1.0837	0.197006	18.3	26.6	14.1	28.8	28k_064_D10_CS	hydroxyproline-rich glycoprotein family protein[Arabidopsis thaliana]
A12	23	5.24565	1.0837	0.197006	18.3	26.6	14.1	28.8	28k_087_D10_CS	ATLPP3/LPP3 (LIPID PHOSPHATE PHOSPHATASE 3); phosphatidate phosphatase[Arabidopsis thaliana]
A12	23	6.12174	-0.8643	0.199544	19.4	26	17.4	27.5	28k_246_H04_CS	Os12g0525300 [Oryza sativa (japonica cultivar-group)]
A12	27	3.57826	-0.5639	0.167282	23	29	23	29	28k_094_A03_CS	SKS5 (SKU5 Similar 5); copper ion binding / pectinesterase (pectin methylesterase) [Arabidopsis thaliana]
A12	32.7	3.3413	0.8889	0.132253	29.9	37.1	29.9	37.8	28k_064_D10_CS	hydroxyproline-rich glycoprotein family protein[Arabidopsis thaliana]
A12	32.7	3.3413	0.8889	0.132253	29.9	37.1	29.9	37.8	28k_087_D10_CS	ATLPP3/LPP3 (LIPID PHOSPHATE PHOSPHATASE 3); phosphatidate phosphatase[Arabidopsis thaliana]
A12	32.7	5.42826	-0.6174	0.226874	32	36.2	30.8	37.5	28k_100_D02_CS	naphthoate synthase, putative / dihydroxynaphthoic acid synthetase, putative / DHNA synthetase, putative[Arabidopsis thaliana]
A12	44.8	4.93696	-0.9132	0.328688	42.8	46.8	42.8	46.8	28k_301_A05_CS	F3H (TRANSPARENT TESTA 6); naringenin 3-dioxygenase[Arabidopsis thaliana]
A12	53.2	9.67826	-1.0602	0.423522	50.9	57.1	49.7	59.7	28k_301_A05_CS	F3H (TRANSPARENT TESTA 6); naringenin 3-dioxygenase[Arabidopsis thaliana]
A12	55.1	4.43913	1.0375	0.198936	52.5	59.7	50.8	63	28k_101_A07_CS	PDS1 (PHYTOENE DESATURATION 1)[Arabidopsis thaliana]
A12	60.9	3.76304	-0.4696	0.137567	51.9	67.4	48.5	69.6	28k_179_F03_CS	No Hits
A12	69.6	5.14565	-1.0633	0.22266	67.9	73.8	68.1	76.1	28k_223_E06_CS	hypothetical protein [Vitis vinifera]
A12	69.6	5.14565	-1.0633	0.22266	67.9	73.8	68.1	76.1	28k_065_C02_CS	ribosomal protein L2[Arabidopsis thaliana]
A12	73.6	3.26522	-0.4848	0.159482	72.8	77.3	66.9	78.1	28k_161_F01_CS	sulfotransferase family protein[Arabidopsis thaliana]
A12	78.1	3.98913	1.1535	0.135253	72.4	88.9	69.4	80.9	28k_290_B01_CS	ACS6 (1-AMINOCYCLOPROPANE-1-CARBOXYLIC ACID (ACC) SYNTHASE 6)[Arabidopsis thaliana]
A12	94	5.0087	-0.8018	0.201142	88.2	101.2	86	102.1	28k_163_H05_CS	No Hits
A12	94	5.0087	-0.8018	0.201142	88.2	101.2	86	102.1	28k_086_H07_CS	hydrolase[Arabidopsis thaliana]
A12	100.1	4.23043	1.0274	0.193359	95.4	102.1	95.5	104	28k_102_C09_CS	ADL4/ADLP2/DRP1E/EDR3 (DYNAMIN-LIKE PROTEIN 4); GTP binding / GTPase[Arabidopsis thaliana]
A12	102.1	3.78043	0.6264	0.158283	95.7	104	92.3	104	28k_151_E05_CS	ADL4/ADLP2/DRP1E/EDR3 (DYNAMIN-LIKE PROTEIN 4); GTP binding / GTPase[Arabidopsis thaliana]
A12	106	3.45435	0.9947	0.182875	104.3	108.2	104	108.8	28k_102_C09_CS	ADL4/ADLP2/DRP1E/EDR3 (DYNAMIN-LIKE PROTEIN 4); GTP binding / GTPase[Arabidopsis thaliana]
A12	115.9	4.03261	-0.5119	0.162989	110.5	123.3	113.6	125.5	28k_066_A06_CS	F3H (TRANSPARENT TESTA 6); naringenin 3-dioxygenase[Arabidopsis thaliana]
A12	115.9	4.03261	-0.5119	0.162989	110.5	123.3	113.6	125.5	28k_001_A01_CS	AOP1 (2-oxoglutarate?dependent dioxygenase 1.1); oxidoreductase, acting on paired donors, with incorporation or reduction of molecular oxygen, 2-oxoglutarate as one donor, and incorporation of one atom each of oxygen into both donors[Arabidopsis thaliana]
A12	117.9	5.76957	-0.801	0.216023	111.9	123.9	109.4	127.1	28k_266_A02_CS	HTA11; DNA binding[Arabidopsis thaliana]
A12	121.1	10.3239	-0.8538	0.363869	119	125.5	117.6	127.1	28k_190_F04_CS	isoflavone reductase, putative[Arabidopsis thaliana]
D12	0	5.37174	0.7635	0.197972	0	7.3	0	8.6	28k_081_E01_CS	No Hits
D12	5.5	5.89565	0.9428	0.223246	0.8	8	0	10.4	28k_074_A01_CS	predicted protein [Populus trichocarpa]
D12	31.8	3.68478	0.6622	0.146487	28.3	33.9	25.2	35	28k_072_C03_CS	AtTLP1 (TUBBY LIKE PROTEIN 1); phosphoric diester hydrolase/ transcription factor[Arabidopsis thaliana]
D12	35.8	4.55652	1.3617	0.195494	33.8	38.6	33	39.7	28k_298_E02_CS	ATNUDT4 (Arabidopsis thaliana Nudix hydrolase homolog 4); hydrolase[Arabidopsis thaliana]
D12	36.8	3.20217	0.9737	0.117865	34.6	39.6	33.1	40.9	28k_245_C05_CS	protein phosphatase 2C family protein / PP2C family protein[Arabidopsis thaliana]
D12	36.8	3.6587	1.0005	0.122586	35.7	48.7	34.7	39.3	28k_290_B01_CS	ACS6 (1-AMINOCYCLOPROPANE-1-CARBOXYLIC ACID (ACC) SYNTHASE 6)[Arabidopsis thaliana]
D12	36.8	4.80217	1.0876	0.206463	35.6	53.8	34.6	39.7	28k_294_D05_CS	No Hits
D12	36.8	6.18043	1.6284	0.239849	35.3	42.6	34.5	48.4	28k_295_C11_CS	similar to hypothetical protein [Cleome spinosa] (GB:ABD96913.1); contains domain PD069074 (PD069074)
D12	38.8	5.23043	-0.885	0.313043	36.8	39.7	36.8	40.6	28k_012_A01_CS	DNAJ heat shock protein, putative[Arabidopsis thaliana]
D12	47	3.02826	-1.0289	0.119816	43.2	51.9	39.9	56.2	28k_294_D05_CS	No Hits
D12	47	4.85652	0.7708	0.144553	45.3	53.2	45.3	55.5	28k_100_D05_CS	unknown protein [Oryza sativa (japonica cultivar-group)]
D12	52.2	4.12826	0.5226	0.177763	47.3	57.4	46	61.1	28k_099_B07_CS	hypothetical protein [Arabidopsis thaliana]
D12	62.9	4.22391	-0.7076	0.154082	59.2	65.4	57.3	66.9	28k_209_H05_CS	TCP family transcription factor, putative[Arabidopsis thaliana]
D12	62.9	5.00217	-0.628	0.182678	61.1	67	59.9	71	28k_082_G03_CS	HVA22J (HVA22-LIKE PROTEIN J)[Arabidopsis thaliana]
D12	72.2	6.6	-1.2242	0.254267	67.5	75.9	65	81.6	28k_172_A10_CS	NADH dehydrogenase subunit 1
D12	77.6	4.02609	-0.821	0.145736	69.4	80.6	66.2	82.8	28k_267_G05_CS	LAC12 (laccase 12); copper ion binding / oxidoreductase[Arabidopsis thaliana]
D12	93.3	6.32391	0.601	0.217251	90.8	95.5	89.6	96.4	28k_109_F07_CS	protein kinase family protein[Arabidopsis thaliana]
D12	111.1	5.94348	0.9859	0.253988	110.2	113.8	102.6	115.5	28k_124_F05_CS	NCED4 (NINE-CIS-EPOXYCAROTENOID DIOXYGENASE 4)[Arabidopsis thaliana]
D12	123.7	3.85217	1.3207	0.176967	121	126.1	118.8	129.6	28k_077_G01_CS	No Hits
D12	127.6	3.22174	0.583	0.107964	126.6	129.6	118.1	129.6	28k_092_C07_CS	24-methylenesterol C-methyltransferase 2 [Arabidopsis thaliana]
D12	129.6	3.75	0.5324	0.154428	129.3	131.6	123.7	131.6	28k_215_A09_CS	membrane protein, putative[Arabidopsis thaliana]
A13	10.2	3.09783	0.8692	0.13011	5	20.8	4.2	21.5	28k_122_D09_CS	zinc finger (C3HC4-type RING finger) family protein[Arabidopsis thaliana]
A13	35.3	4.63043	0.7353	0.198933	33.3	40	34.4	41.3	28k_063_H01_CS	aspartyl aminopeptidase, putative[Arabidopsis thaliana]
A13	36.2	4.8587	1.5552	0.176431	34.6	38.4	33.7	39.7	28k_048_E10_CS	No Hits
A13	36.2	6.26739	0.8048	0.190246	35	42.6	34.4	39	28k_212_H07_CS	Peptidyl-prolyl cis-trans isomerase 8 [Caenorhabditis elegans]
A13	36.2	8.18043	1.3131	0.275195	34.9	39.9	34.2	38.4	28k_120_A09_CS	ANAC091/TIP (TCV-INTERACTING PROTEIN); transcription coactivator/ transcription factor[Arabidopsis thaliana]
A13	36.2	8.18043	1.3131	0.275195	34.9	39.9	34.2	38.4	28k_231_B04_CS	reverse transcriptase, putative; 16838-20266 [Arabidopsis thaliana]
A13	67.3	3.08696	0.8908	0.114023	63.2	73.3	62.2	77.6	28k_143_D09_CS	caffeoyl-CoA 3-O-methyltransferase, putative[Arabidopsis thaliana]
A13	67.3	3.15652	0.683	0.122137	62.8	70.5	56	72.9	28k_101_G02_CS	No Hits
A13	114.5	3.96087	0.5204	0.161516	109.8	117.1	105.9	119.8	28k_148_C04_CS	similar to unknown protein (TAIR:AT2G20230.1); similar to unknown [Populus trichocarpa] (GB:ABK93408.1); similar to unknown [Populus trichocarpa] (GB:ABK93560.1); contains InterPro domain CD9/CD37/CD63 antigen; (InterPro:IPR000301)
A13	127.1	3.46087	0.4154	0.093179	118.5	131	114.6	132.2	28k_190_F04_CS	isoflavone reductase, putative[Arabidopsis thaliana]
A13	127.1	3.6	0.5055	0.136866	123.6	135.7	118.2	130.6	28k_215_A09_CS	membrane protein, putative[Arabidopsis thaliana]
D13	0	3.78478	0.6276	0.157328	0	3.1	0	4	28k_300_F01_CS	No Hits
D13	0	4.73696	-1.622	0.19848	0	3.3	0	4	28k_184_B11_CS	ATGA2OX2; gibberellin 2-beta-dioxygenase[Arabidopsis thaliana]
D13	4	3.93261	-0.8389	0.177645	0	6	0	6	28k_127_B12_CS	protease-associated (PA) domain-containing protein[Arabidopsis thaliana]
D13	4	3.93261	-0.8389	0.177645	0	6	0	6	28k_132_B05_CS	No Hits
D13	8.9	3.77391	-1.4664	0.162615	6.6	10.9	6	10.9	28k_184_B11_CS	ATGA2OX2; gibberellin 2-beta-dioxygenase[Arabidopsis thaliana]
D13	8.9	4.17174	-1.4112	0.181582	7.7	11.1	6	12.1	28k_271_G05_CS	No Hits
D13	10.9	5.57391	-0.9541	0.233542	10.1	13.2	6	16.3	28k_127_B12_CS	protease-associated (PA) domain-containing protein[Arabidopsis thaliana]
D13	10.9	5.57391	-0.9541	0.233542	10.1	13.2	6	16.3	28k_132_B05_CS	No Hits
D13	20.2	2.87609	-1.0205	0.122913	14.9	24.8	9.7	27.4	28k_061_B08_CS	No Hits
D13	32	3.49565	-1.8588	0.192452	30.6	34	30	34.6	28k_289_C05_CS	ATGEX1/GEX1 (GAMETE EXPRESSED PROTEIN1)[Arabidopsis thaliana]
D13	32	3.49565	-1.8588	0.192452	30.6	34	30	34.6	28k_215_F04_CS	alcohol dehydrogenase, putative[Arabidopsis thaliana]
D13	41.2	3.5413	-0.9222	0.13025	37	44.7	34.6	49.2	28k_072_B10_CS	No Hits
D13	47.1	4.05	1.1594	0.167521	42.6	50.5	40.8	53.8	28k_235_E08_CS	No Hits
D13	49.5	5.86957	0.662	0.257789	45.5	52.9	41	54.2	28k_035_D04_CS	No Hits
D13	55.7	3.98043	-0.7261	0.133304	52	58.3	47.2	69.4	28k_111_E04_CS	ATPase subunit 6[Arabidopsis thaliana]
D13	92.1	3.95	-0.776	0.122618	86.4	97.8	80.5	99.1	28k_132_C08_CS	short-chain dehydrogenase/reductase (SDR) family protein[Arabidopsis thaliana]
D13	96.1	3.80435	-0.5568	0.138598	85.5	103.4	85.5	107.4	28k_074_A01_CS	predicted protein [Populus trichocarpa]
D13	99.1	3.96739	-0.9225	0.156946	94.3	105.6	88.7	107.6	28k_291_H02_CS	prolyl oligopeptidase[Arabidopsis thaliana]
D13	99.1	3.98478	-1.0589	0.147244	92.8	104.5	86.6	107.1	28k_244_D01_CS	predicted protein [Populus trichocarpa]
D13	101.1	3.46739	-0.5262	0.147055	94.4	104.5	89.5	106.7	28k_087_H01_CS	binding[Arabidopsis thaliana]
D13	101.1	3.58696	-0.7733	0.124751	96.6	104.1	92.1	105.4	28k_085_H01_CS	No Hits
D13	113.3	3.45435	-0.7886	0.173822	110.1	113.8	110.6	114.3	28k_085_H01_CS	No Hits
D13	114.9	3.59348	-0.7577	0.129422	112.3	116.9	109.3	116.9	28k_267_G05_CS	LAC12 (laccase 12); copper ion binding / oxidoreductase[Arabidopsis thaliana]
D13	114.9	3.90652	-1.0044	0.156461	112	116.9	111.9	116.9	28k_213_B03_CS	CYP71B35 (cytochrome P450, family 71, subfamily B, polypeptide 35); oxygen binding[Arabidopsis thaliana]
